# Supplementary material for: Function of the C. elegans T-box factor TBX-2 depends on SUMOylation
Source: Cell Mol Life Sci. 2013 Apr 18;70(21):4157–68. doi: 10.1007/s00018-013-1336-y (PMC3802552; doi:10.1007/s00018-013-1336-y)
Supplement: Supplementary file 5 — Supplementary Table 2 (XLSX 181 kb) [file 18_2013_1336_MOESM5_ESM.xlsx]

## Sheet: diffexp_pos_and_neg_table_codin
Supplementary Table 2: Protein coding genes differentially expressed in tbx-2(bx59) embryos
Genes with decreased expression in tbx-2(bx59) are indicated with gray background. oligo_set = Affymetrix probe ID; logFC = base 2 log of (expression in tbx-2(bx59)/expression in N2); BH adjusted pvalue = Benjamini-Hochberg False Discovery Rate (FDR) adjusted p values
oligo_set	Gene WB ID	Sequence Name (Gene)	Gene Public Name	Transcript Type	logFC	raw pvalue	BH adjusted pvalue
172323_x_at	WBGene00000029	C03A7.7	abu-6	coding	0.886295	0.00199778	0.0320954
172321_x_at	WBGene00000030	C03A7.8	abu-7	coding	0.908288	0.00223907	0.0342693
172587_x_at	WBGene00000031	C03A7.14	abu-8	coding	1.00579	0.00185427	0.0308929
194211_x_at	WBGene00000031	C03A7.14	abu-8	coding	1.08237	0.00164751	0.0294228
179983_at	WBGene00000033	F35A5.3	abu-10	coding	1.66199	0.000210652	0.0108158
175809_at	WBGene00000103	F28H6.1	akt-2	coding	0.65036	0.00131326	0.0260766
177915_at	WBGene00000105	F48F7.1	alg-1	coding	-0.547429	0.00301736	0.0399807
179952_at	WBGene00000106	T07D3.7	alg-2	coding	-0.619931	0.00262629	0.0370703
190301_s_at	WBGene00000136	C05E11.5	amt-4	coding	0.48785	0.00303581	0.0400505
187508_at	WBGene00000143	K06H7.6	apc-2	coding	-0.55632	0.00312636	0.0406709
174352_s_at	WBGene00000218	F21F8.3	asp-5	coding	1.0536	0.00196884	0.0318595
190096_at	WBGene00000218	F21F8.3	asp-5	coding	1.02219	0.00237121	0.0349359
173036_s_at	WBGene00000219	F21F8.7	asp-6	coding	1.36419	0.00161582	0.0291744
173989_s_at	WBGene00000219	F21F8.7	asp-6	coding	1.45627	0.00119584	0.0249305
178504_at	WBGene00000231	D2045.1	atx-2	coding	-0.693583	0.00217366	0.0337439
180489_at	WBGene00000273	Y79H2A.1	brp-1	coding	1.23158	0.00162804	0.029247
173438_at	WBGene00000277	C23H4.1	cab-1	coding	0.961636	0.000665035	0.018872
186773_s_at	WBGene00000277	C23H4.1	cab-1	coding	1.12849	0.00052924	0.0170411
189628_at	WBGene00000282	R01E6.3	cah-4	coding	2.20374	0.000253265	0.01188
188689_at	WBGene00000288	T07G12.1	cal-4	coding	0.920133	0.0033454	0.0420541
191123_s_at	WBGene00000366	R10E11.1	cbp-1	coding	-1.04107	0.000165375	0.00940936
189344_s_at	WBGene00000373	F08F3.7	cyp-14A5	coding	1.8133	0.00333604	0.0420059
187198_s_at	WBGene00000413	Y54E10A.15	cdt-1	coding	-0.630862	0.00335114	0.0420915
188420_at	WBGene00000425	ZK512.3	ced-11	coding	-0.678768	0.00368051	0.0439776
175312_at	WBGene00000510	C52B9.1	cka-2	coding	0.48664	0.0042035	0.0471127
189097_at	WBGene00000510	C52B9.1	cka-2	coding	0.644271	0.00118265	0.0248259
184002_at	WBGene00000522	C09F12.1	clc-1	coding	2.36664	1.3558e-05	0.00380629
184003_s_at	WBGene00000522	C09F12.1	clc-1	coding	2.32251	1.51901e-05	0.00383726
175730_at	WBGene00000523	C01C10.1	clc-2	coding	0.57684	0.00246491	0.0357118
181065_at	WBGene00000524	ZK563.4	clc-3	coding	0.778245	0.00116515	0.0246191
191302_at	WBGene00000527	C36B1.1	cle-1	coding	-0.585701	0.00304492	0.0400505
189734_at	WBGene00000535	K08B4.6	cpi-1	coding	4.08395	2.37468e-05	0.0044556
187153_s_at	WBGene00000545	Y39A3CL.5	clp-4	coding	1.92555	0.00010742	0.00755509
192394_s_at	WBGene00000553	K07A9.2	cmk-1	coding	-0.55043	0.00395736	0.0457064
172437_x_at	WBGene00000556	R09B5.3	cnc-2	coding	1.47015	0.000319907	0.0133204
172405_x_at	WBGene00000557	R09B5.8	cnc-3	coding	0.713642	0.00219622	0.0339209
184191_at	WBGene00000558	R09B5.9	cnc-4	coding	3.87608	0.000155002	0.00910747
177156_at	WBGene00000560	Y46E12A.1	cnc-6	coding	2.17176	4.76181e-06	0.0028948
189136_at	WBGene00000584	R03C1.3	cog-1	coding	-0.585313	0.0014288	0.0273488
172879_x_at	WBGene00000601	F15H10.1	col-12	coding	0.931631	0.00064207	0.0186581
194205_x_at	WBGene00000601	F15H10.1	col-12	coding	1.39461	0.000298718	0.0129712
172878_x_at	WBGene00000602	F15H10.2	col-13	coding	1.10849	0.000253245	0.01188
192026_at	WBGene00000603	C46A5.3	col-14	coding	1.2959	0.000453858	0.0158934
172902_x_at	WBGene00000611	F36A4.10	col-34	coding	0.656633	0.0036977	0.0441459
190584_at	WBGene00000616	C09G5.4	col-39	coding	1.01723	0.000420362	0.0153574
188747_at	WBGene00000625	Y54E10BL.2	col-48	coding	1.47976	0.000332699	0.0135198
188589_at	WBGene00000631	F33D11.3	col-54	coding	0.65622	0.00146327	0.0277984
189600_at	WBGene00000664	F17C8.2	col-89	coding	0.651142	0.00330362	0.0418408
174960_at	WBGene00000672	ZK1010.7	col-97	coding	1.06045	0.000276845	0.0124482
188473_s_at	WBGene00000672	ZK1010.7	col-97	coding	1.49001	0.000547328	0.0171901
188356_at	WBGene00000673	F14F7.1	col-98	coding	1.50687	4.76326e-05	0.0053252
181870_at	WBGene00000677	F56B3.1	col-103	coding	1.50381	0.000414908	0.0153053
173235_at	WBGene00000683	Y38C1BA.3	col-109	coding	0.996534	0.00294062	0.0394802
188659_at	WBGene00000683	Y38C1BA.3	col-109	coding	0.966275	0.00250335	0.0360283
173518_s_at	WBGene00000687	C34D4.15	col-113	coding	2.39886	1.54016e-05	0.00383726
189387_at	WBGene00000692	T11B7.3	col-118	coding	0.813876	0.00167678	0.0296869
172475_x_at	WBGene00000718	B0222.7	col-145	coding	0.688883	0.00404341	0.0463088
171735_x_at	WBGene00000720	T06E4.4	col-147	coding	0.587353	0.00196519	0.0318492
188389_at	WBGene00000723	B0024.2	col-150	coding	1.23442	0.000725718	0.0197307
172705_x_at	WBGene00000732	F57B1.3	col-159	coding	1.55325	0.000112885	0.00782806
172703_x_at	WBGene00000733	F57B1.4	col-160	coding	0.872628	0.00217028	0.0337258
172746_x_at	WBGene00000739	T07H6.3	col-166	coding	0.722853	0.0023537	0.0347634
172735_x_at	WBGene00000741	T10E10.1	col-168	coding	0.780608	0.00433413	0.0479056
184319_at	WBGene00000780	F49D11.8	cpn-4	coding	1.55525	0.000498763	0.0165806
172069_x_at	WBGene00000783	T10H4.12	cpr-3	coding	1.89361	0.000640667	0.018653
172793_x_at	WBGene00000783	T10H4.12	cpr-3	coding	2.39574	0.000104786	0.00746238
193958_at	WBGene00000784	F44C4.3	cpr-4	coding	2.39155	0.000105015	0.00746238
180122_at	WBGene00000786	C25B8.3	cpr-6	coding	0.632135	0.0014921	0.0281004
189738_at	WBGene00000822	F40E10.3	csq-1	coding	0.923482	0.000562552	0.0174128
187906_at	WBGene00000902	F31F6.5	daf-6	coding	0.66041	0.00398289	0.0458229
188215_at	WBGene00000913	T07A9.6	daf-18	coding	-0.840841	0.000956681	0.0222133
190298_s_at	WBGene00000977	R05D8.8	dhs-14	coding	1.82355	0.000243151	0.0116804
181269_at	WBGene00001087	Y39A1B.3	dpy-28	coding	-0.512952	0.00416255	0.0468454
177972_at	WBGene00001118	ZK520.3	dyf-2	coding	-0.711909	0.00450105	0.0487924
175628_at	WBGene00001135	ZK512.6	eat-4	coding	1.015	0.000394784	0.0148881
192325_s_at	WBGene00001135	ZK512.6	eat-4	coding	0.531478	0.00467537	0.0495223
191657_s_at	WBGene00001148	H30A04.1	eat-20	coding	-0.628849	0.00151264	0.028353
174823_at	WBGene00001149	K02A4.1	bcat-1	coding	1.0013	0.00116184	0.0246191
175618_s_at	WBGene00001149	K02A4.1	bcat-1	coding	0.853768	0.00293396	0.0394255
173279_s_at	WBGene00001150	C29F3.1	ech-1	coding	0.571152	0.00172382	0.0299507
176955_at	WBGene00001156	Y105E8A.4	ech-7	coding	0.610447	0.00172997	0.0299507
183053_at	WBGene00001175	C46F4.1	egl-6	coding	0.468837	0.00460717	0.0493097
190244_s_at	WBGene00001189	F01D4.4	egl-21	coding	0.903498	0.00320291	0.0412451
191276_s_at	WBGene00001243	F41H10.7	elo-5	coding	1.45055	0.00100081	0.0225339
175322_at	WBGene00001345	F29G9.4	fos-1	coding	0.901677	0.000539629	0.017102
191088_at	WBGene00001345	F29G9.4	fos-1	coding	0.782784	0.000665575	0.018872
193272_s_at	WBGene00001387	F15B9.1	far-3	coding	2.45706	1.51657e-05	0.00383726
189680_at	WBGene00001389	F15B9.3	far-5	coding	0.516577	0.00262039	0.0370462
192186_at	WBGene00001394	W02A2.1	fat-2	coding	1.53667	0.000314552	0.013277
187910_at	WBGene00001395	W08D2.4	fat-3	coding	0.910698	0.00173495	0.0299635
192357_at	WBGene00001397	W06D12.3	fat-5	coding	1.45113	0.00133487	0.0263532
187997_s_at	WBGene00001398	VZK822L.1	fat-6	coding	1.69019	0.00013735	0.00852018
193950_s_at	WBGene00001433	Y18D10A.25	fkb-8	coding	0.657712	0.000975548	0.022274
187411_at	WBGene00001437	F26A1.2	fkh-5	coding	-0.6154	0.00226464	0.0344179
171982_x_at	WBGene00001444	F23B2.5	flp-1	coding	1.24667	0.00296692	0.0396336
193561_at	WBGene00001444	F23B2.5	flp-1	coding	1.29313	0.000801456	0.0205755
193562_s_at	WBGene00001444	F23B2.5	flp-1	coding	1.4862	0.000948207	0.0222133
175777_at	WBGene00001445	W07E11.3	flp-2	coding	1.26923	0.00100883	0.0226154
175778_s_at	WBGene00001445	W07E11.3	flp-2	coding	1.09896	0.000282392	0.0125862
193247_at	WBGene00001446	W07E11.2	flp-3	coding	2.31427	7.45542e-05	0.00633002
180535_at	WBGene00001448	C03G5.7	flp-5	coding	1.57089	0.000261283	0.0121437
188180_at	WBGene00001450	F49E10.3	flp-7	coding	1.14471	0.00129193	0.0259078
175166_at	WBGene00001451	F31F6.4	flp-8	coding	2.12493	9.04232e-05	0.0070855
187903_at	WBGene00001451	F31F6.4	flp-8	coding	1.08054	0.00198415	0.0319778
173466_s_at	WBGene00001452	C36H8.3	flp-9	coding	1.29428	0.000677617	0.0189417
175770_s_at	WBGene00001454	K02G10.4	flp-11	coding	1.50572	4.91254e-05	0.00544969
188353_s_at	WBGene00001455	C05E11.8	flp-12	coding	1.67718	0.000136479	0.00852018
171849_x_at	WBGene00001458	ZK525.1	flp-15	coding	0.908291	0.00159195	0.0290052
172214_x_at	WBGene00001458	ZK525.1	flp-15	coding	0.965186	0.000540134	0.017102
175390_at	WBGene00001459	F15D4.8	flp-16	coding	1.74055	0.000565131	0.017431
185166_s_at	WBGene00001461	Y48D7A.2	flp-18	coding	0.722115	0.00157286	0.0288964
174202_at	WBGene00001462	M79.4	flp-19	coding	1.40811	9.2643e-05	0.0070855
177082_at	WBGene00001462	M79.4	flp-19	coding	1.20966	0.000139647	0.00855791
172588_x_at	WBGene00001464	C26F1.10	flp-21	coding	0.793129	0.000443396	0.0157259
194135_at	WBGene00001478	Y39A1A.19	fmo-3	coding	2.5587	4.09906e-06	0.0028317
175245_at	WBGene00001479	F53F4.5	fmo-4	coding	0.78726	0.00226298	0.0344179
191646_at	WBGene00001479	F53F4.5	fmo-4	coding	0.684199	0.00344578	0.0425418
190427_s_at	WBGene00001500	C54F6.14	ftn-1	coding	1.58244	0.0033906	0.0423721
184496_s_at	WBGene00001561	W07B3.2	gei-4	coding	-0.469158	0.00467577	0.0495223
175876_at	WBGene00001565	C14B9.6	gei-8	coding	-1.02853	0.00137379	0.0267858
193732_at	WBGene00001592	F25F8.2	glc-2	coding	1.02399	0.000216183	0.0108835
182167_at	WBGene00001596	ZC308.1	gld-2	coding	-0.660653	0.00103739	0.0228264
182181_at	WBGene00001596	ZC308.1	gld-2	coding	-0.561737	0.0024368	0.0355077
188994_at	WBGene00001599	C55B7.1	glh-2	coding	-0.818982	0.00354524	0.0431327
171892_x_at	WBGene00001602	C45B2.5	gln-1	coding	0.985466	0.000353641	0.0139601
188648_at	WBGene00001602	C45B2.5	gln-1	coding	1.03162	0.000241544	0.0116539
191458_s_at	WBGene00001609	F02A9.6	glp-1	coding	-0.836432	0.00191665	0.031482
175715_s_at	WBGene00001620	C12D12.2	glt-1	coding	1.61738	0.000942102	0.0221299
193668_s_at	WBGene00001620	C12D12.2	glt-1	coding	1.17564	0.000659436	0.018872
193497_at	WBGene00001671	F56H9.4	gpa-9	coding	0.674045	0.00102624	0.0228024
173608_s_at	WBGene00001685	K10B3.7	gpd-3	coding	0.56231	0.00322201	0.0413581
185646_at	WBGene00001703	T01B10.2	grd-14	coding	0.840059	0.00457024	0.049122
182143_s_at	WBGene00001713	F42C5.7	grl-4	coding	3.31783	6.04932e-05	0.0058118
183124_at	WBGene00001715	K10C2.5	grl-6	coding	1.10367	0.000561132	0.0174128
185468_at	WBGene00001724	Y75B8A.20	grl-15	coding	0.693106	0.0021	0.0330734
178129_at	WBGene00001730	ZC168.5	grl-21	coding	5.06168	2.3716e-05	0.0044556
192533_at	WBGene00001751	K08F4.11	gst-3	coding	0.566825	0.00340408	0.0423721
187085_s_at	WBGene00001758	Y45G12C.2	gst-10	coding	1.11451	0.000367959	0.0144172
190899_at	WBGene00001770	F21H7.1	gst-22	coding	1.45568	0.00427718	0.047508
190975_at	WBGene00001772	F37B1.1	gst-24	coding	2.20119	5.43517e-05	0.00567391
191431_at	WBGene00001774	Y53F4B.29	gst-26	coding	0.682828	0.00139869	0.0270111
191393_s_at	WBGene00001775	Y53F4B.30	gst-27	coding	1.06836	0.000368067	0.0144172
191221_at	WBGene00001784	R07B1.4	gst-36	coding	0.872484	0.0013143	0.0260766
191382_at	WBGene00001786	F35E8.8	gst-38	coding	1.13981	0.000537043	0.017102
191337_at	WBGene00001787	Y53F4B.33	gst-39	coding	0.739706	0.00168392	0.0297583
191424_s_at	WBGene00001812	F43E2.4	haf-2	coding	0.646593	0.00452585	0.0489419
186389_at	WBGene00001829	ZK1055.1	hcp-1	coding	-0.622845	0.00160152	0.0290106
177122_at	WBGene00001833	Y110A7A.1	hcp-6	coding	-0.604989	0.00359265	0.0433564
191422_at	WBGene00001842	ZK287.8	her-1	coding	2.06034	1.84043e-05	0.00409205
172046_x_at	WBGene00001843	W06D4.1	hgo-1	coding	0.690838	0.000962546	0.0222252
172960_x_at	WBGene00001843	W06D4.1	hgo-1	coding	0.708616	0.000838089	0.021116
188999_s_at	WBGene00001945	F45E1.6	his-71	coding	0.730511	0.00119527	0.0249305
174449_at	WBGene00001955	F58A4.7	hlh-11	coding	0.590325	0.00340677	0.0423721
192781_s_at	WBGene00001955	F58A4.7	hlh-11	coding	0.537335	0.0039002	0.0454565
182141_at	WBGene00001959	C43H6.8	hlh-15	coding	0.710009	0.00152231	0.0284576
193484_s_at	WBGene00001973	C32F10.5	hmg-3	coding	-0.635326	0.00316726	0.0410367
188404_at	WBGene00001984	W06B11.4	hog-1	coding	0.661403	0.00176572	0.0302541
193009_at	WBGene00001993	T21C12.2	hpd-1	coding	1.04046	0.00103853	0.0228264
192235_at	WBGene00001994	F20B6.8	hpk-1	coding	-0.446785	0.00468968	0.049538
177517_at	WBGene00002000	F58D5.1	hrp-2	coding	-0.52401	0.00410418	0.0463757
192338_at	WBGene00002012	F38E11.1	hsp-12.3	coding	2.74407	4.17535e-05	0.00505845
189735_at	WBGene00002021	F52E1.7	hsp-17	coding	1.64639	0.000128123	0.00832142
190097_s_at	WBGene00002024	C14F11.5	hsp-43	coding	0.735884	0.000851645	0.0212041
175619_s_at	WBGene00002025	Y22D7AL.5	hsp-60	coding	-0.449919	0.00453337	0.0489419
176345_s_at	WBGene00002025	Y22D7AL.5	hsp-60	coding	-0.563613	0.00185506	0.0308929
192035_s_at	WBGene00002027	T05F1.6	hsr-9	coding	-0.623716	0.00143364	0.0273672
193214_s_at	WBGene00002052	K05B2.3	ifa-4	coding	0.662275	0.000996645	0.0224832
193213_at	WBGene00002055	F37B4.2	ifc-1	coding	1.34749	0.00297141	0.0396336
188314_at	WBGene00002087	ZK75.1	ins-4	coding	2.28571	0.000309688	0.0132582
173224_s_at	WBGene00002094	C17C3.4	ins-11	coding	0.975527	0.000333797	0.0135198
193494_at	WBGene00002101	T28B8.2	ins-18	coding	0.862274	0.00177723	0.0303146
178776_at	WBGene00002113	ZC334.2	ins-30	coding	0.754399	0.00159164	0.0290052
183562_s_at	WBGene00002129	K02B2.4	inx-7	coding	-1.69124	4.33925e-05	0.00507292
193733_at	WBGene00002151	K04G11.5	irk-3	coding	0.735656	0.0015522	0.0287686
187328_s_at	WBGene00002169	F37A4.8	isw-1	coding	-0.464942	0.00367929	0.0439776
192377_at	WBGene00002192	C10C6.1	kin-4	coding	-0.523694	0.00235935	0.034813
188130_s_at	WBGene00002221	C33H5.4	klp-10	coding	-0.550749	0.00427577	0.047508
190197_s_at	WBGene00002228	C06G3.2	klp-18	coding	-0.614667	0.00205844	0.0327647
173782_at	WBGene00002234	M60.5	kqt-2	coding	0.949061	0.00214593	0.0335948
191010_s_at	WBGene00002234	M60.5	kqt-2	coding	0.728649	0.000867389	0.0213739
176953_at	WBGene00002243	Y54G2A.25	lad-2	coding	-0.532486	0.00423924	0.0473039
192988_at	WBGene00002258	W02D3.5	lbp-6	coding	0.783981	0.00269429	0.0377748
174552_s_at	WBGene00002263	K08H10.1	lea-1	coding	0.704811	0.00461328	0.0493182
192831_s_at	WBGene00002267	C44F1.3	lec-4	coding	1.51131	4.27431e-05	0.00505845
187047_at	WBGene00002269	Y55B1AR.1	lec-6	coding	2.54815	2.78567e-05	0.00486628
191786_at	WBGene00002270	R07B1.2	lec-7	coding	2.01557	5.92006e-05	0.00580452
175710_s_at	WBGene00002271	R07B1.10	lec-8	coding	0.997079	0.000836784	0.021116
192336_at	WBGene00002272	C16H3.2	lec-9	coding	0.941865	0.00309986	0.0404118
190281_at	WBGene00002273	W01A11.4	lec-10	coding	0.892995	0.00471886	0.0496193
175705_s_at	WBGene00002274	F38A5.3	lec-11	coding	1.49285	0.00043855	0.0157195
189224_s_at	WBGene00002276	F42H11.2	lem-3	coding	-0.540567	0.0025379	0.0363192
183957_s_at	WBGene00002845	F57B9.2	let-711	coding	-0.594686	0.00310042	0.0404118
171732_x_at	WBGene00002998	ZK637.7	lin-9	coding	-0.447229	0.00472486	0.0496257
189214_s_at	WBGene00003002	C03B8.4	lin-13	coding	-0.520495	0.00337465	0.0423517
176610_s_at	WBGene00003021	F44B9.6	lin-36	coding	-0.595081	0.00207029	0.0328438
187318_at	WBGene00003055	F48E8.1	lon-1	coding	2.60428	8.72747e-06	0.00349053
173689_s_at	WBGene00003062	K09H9.6	lpd-6	coding	-0.546401	0.0032373	0.0414146
180736_s_at	WBGene00003085	Y37A1B.1	lst-3	coding	-0.503431	0.00271633	0.0379437
192071_at	WBGene00003087	F49H12.1	lsy-2	coding	-0.483172	0.00448266	0.0487377
182989_at	WBGene00003090	Y22F5A.4	lys-1	coding	1.92971	9.93347e-05	0.00722767
182428_s_at	WBGene00003092	Y22F5A.6	lys-3	coding	2.97988	0.000117573	0.00797715
185557_s_at	WBGene00003096	C02A12.4	lys-7	coding	1.08208	0.00088566	0.021477
184497_at	WBGene00003097	C17G10.5	lys-8	coding	1.34298	0.000501417	0.0165914
175687_at	WBGene00003124	K10B3.9	mai-1	coding	0.684818	0.00440741	0.048313
176600_s_at	WBGene00003124	K10B3.9	mai-1	coding	0.667787	0.00200727	0.0321799
179516_at	WBGene00003133	W10C6.1	mat-2	coding	-0.558209	0.0045394	0.0489419
191321_s_at	WBGene00003154	Y17G7B.5	mcm-2	coding	-0.521425	0.00456096	0.0490569
193723_s_at	WBGene00003163	R03E9.1	mdl-1	coding	0.682151	0.00362133	0.043611
175711_at	WBGene00003169	E03G2.3	mec-5	coding	0.581766	0.00354756	0.0431327
184596_s_at	WBGene00003178	F57H12.7	mec-17	coding	1.1048	0.00131677	0.0260916
174048_at	WBGene00003185	K08A8.1	mek-1	coding	0.597315	0.00163773	0.0293518
176626_at	WBGene00003369	C36E6.3	mlc-1	coding	0.538343	0.00380088	0.0448145
176627_s_at	WBGene00003369	C36E6.3	mlc-1	coding	0.533538	0.00408385	0.0463757
171856_x_at	WBGene00003370	C36E6.5	mlc-2	coding	0.463806	0.0047597	0.0498782
188483_s_at	WBGene00003371	F09F7.2	mlc-3	coding	0.570964	0.00466385	0.0495223
192696_s_at	WBGene00003405	ZC302.1	mre-11	coding	-0.520573	0.00472098	0.0496193
172744_at	WBGene00003473	K11G9.6	mtl-1	coding	2.54265	0.000185694	0.0100792
193108_s_at	WBGene00003485	W10G6.3	mua-6	coding	1.00298	0.000565435	0.017431
192645_at	WBGene00003511	F46G10.6	mxl-3	coding	1.22851	0.00258613	0.03663
186131_at	WBGene00003530	K11G12.1	nas-11	coding	2.1603	0.000528002	0.0170411
188723_at	WBGene00003548	Y95B8A.1	nas-30	coding	0.900425	0.00164651	0.0294228
185984_at	WBGene00003554	F57C12.1	nas-38	coding	2.00452	0.00116632	0.0246191
176869_s_at	WBGene00003559	ZK112.2	ncl-1	coding	-0.873119	0.000672081	0.0188804
187969_s_at	WBGene00003561	F02E8.6	ncr-1	coding	0.566872	0.00233574	0.0347634
186000_at	WBGene00003585	Y87G2A.14	ndx-8	coding	-0.567357	0.00168686	0.0297758
173222_s_at	WBGene00003588	ZC155.1	nex-1	coding	1.21812	0.000171477	0.00961662
188026_at	WBGene00003588	ZC155.1	nex-1	coding	0.990159	0.000508287	0.0167569
174386_at	WBGene00003589	T07C4.9	nex-2	coding	0.621707	0.00185585	0.0308929
189585_s_at	WBGene00003589	T07C4.9	nex-2	coding	0.649931	0.000914872	0.0218806
175726_s_at	WBGene00003602	H01A20.1	nhr-3	coding	0.731774	0.000681729	0.0189417
193679_s_at	WBGene00003602	H01A20.1	nhr-3	coding	0.788078	0.000571399	0.0175083
192920_s_at	WBGene00003606	F54D1.4	nhr-7	coding	0.640954	0.00449511	0.0487924
174023_at	WBGene00003610	ZC410.1	nhr-11	coding	1.72043	0.000114044	0.00782806
192634_at	WBGene00003610	ZC410.1	nhr-11	coding	1.68331	0.000160569	0.00924495
192541_s_at	WBGene00003625	C26B2.3	nhr-31	coding	0.63786	0.00170286	0.0297963
192603_at	WBGene00003632	C33G8.6	nhr-42	coding	0.560482	0.00353725	0.0431107
172035_x_at	WBGene00003640	C06C6.5	nhr-50	coding	1.2668	0.000772158	0.0202017
193510_s_at	WBGene00003640	C06C6.5	nhr-50	coding	1.25296	0.00146137	0.0277972
192136_at	WBGene00003645	T01G6.7	nhr-55	coding	0.527867	0.00237228	0.0349359
193566_at	WBGene00003653	C06C6.4	nhr-63	coding	1.29546	0.00173006	0.0299507
189961_at	WBGene00003680	ZK488.2	nhr-90	coding	0.673789	0.00282391	0.0387822
175182_at	WBGene00003687	H27C11.1	nhr-97	coding	0.567794	0.00209599	0.0330734
194122_at	WBGene00003687	H27C11.1	nhr-97	coding	0.67393	0.00122096	0.0252889
173975_s_at	WBGene00003692	T06C12.6	nhr-102	coding	0.560191	0.00275243	0.0382027
189902_at	WBGene00003695	C06G3.1	nhr-105	coding	0.464807	0.00468404	0.049538
190287_at	WBGene00003707	F16B4.12	nhr-117	coding	1.17054	0.00297744	0.0396592
190001_at	WBGene00003720	T01G6.8	nhr-130	coding	0.515545	0.00356944	0.0432602
190842_at	WBGene00003724	F44C8.2	nhr-134	coding	0.597997	0.00320506	0.0412451
194102_at	WBGene00003726	C13C4.3	nhr-136	coding	0.644669	0.0046146	0.0493182
193825_at	WBGene00003739	C01C4.1	nlp-1	coding	1.51187	9.95602e-05	0.00722767
180116_at	WBGene00003741	F48C11.3	nlp-3	coding	0.983935	0.00079006	0.0204206
180758_at	WBGene00003744	T23E7.4	nlp-6	coding	1.19519	0.000265184	0.0122501
182967_at	WBGene00003745	F18E9.2	nlp-7	coding	0.980297	0.00338419	0.0423721
178934_at	WBGene00003746	D2005.2	nlp-8	coding	1.87184	3.91272e-05	0.00492761
174265_at	WBGene00003747	E03D2.2	nlp-9	coding	0.983163	0.0017614	0.0302483
187782_s_at	WBGene00003747	E03D2.2	nlp-9	coding	0.787501	0.000919584	0.0219057
188068_at	WBGene00003748	F37A8.4	nlp-10	coding	0.979691	0.000418293	0.0153556
173242_s_at	WBGene00003750	M01D7.5	nlp-12	coding	0.633702	0.00303397	0.0400505
188920_at	WBGene00003751	E03D2.1	nlp-13	coding	0.75648	0.000492145	0.0165393
180833_s_at	WBGene00003752	D1009.4	nlp-14	coding	1.00396	0.000978482	0.0222953
177120_s_at	WBGene00003753	CC4.2	nlp-15	coding	0.988447	0.00256234	0.0364972
186227_at	WBGene00003754	T13A10.5	nlp-16	coding	1.14388	0.00341095	0.0423721
177686_at	WBGene00003756	F33A8.2	nlp-18	coding	1.4397	0.000160152	0.00924495
183438_s_at	WBGene00003758	F45E4.8	nlp-20	coding	1.44361	8.95536e-05	0.0070855
185393_s_at	WBGene00003759	Y47D3B.2	nlp-21	coding	0.89945	0.000985637	0.0223244
182357_at	WBGene00003764	Y43F8C.2	nlp-26	coding	2.59934	4.24875e-05	0.00505845
172388_x_at	WBGene00003765	B0213.2	nlp-27	coding	2.12944	6.69631e-06	0.00305937
172427_x_at	WBGene00003766	B0213.3	nlp-28	coding	1.37598	0.000118698	0.00798215
172375_x_at	WBGene00003767	B0213.4	nlp-29	coding	3.73391	7.53031e-05	0.00635631
172386_x_at	WBGene00003768	B0213.5	nlp-30	coding	1.70765	1.30324e-05	0.00380629
172343_x_at	WBGene00003769	B0213.6	nlp-31	coding	0.890266	0.000531667	0.0170426
173252_s_at	WBGene00003771	T19C4.7	nlp-33	coding	1.45951	0.000414101	0.0153053
182657_s_at	WBGene00003789	K12D12.2	npp-3	coding	-0.484949	0.00385745	0.0452707
181938_at	WBGene00003793	T19B4.2	npp-7	coding	-0.661883	0.00432221	0.0478533
176088_at	WBGene00003794	Y41D4B.19	npp-8	coding	-0.73069	0.000767195	0.0202017
176153_at	WBGene00003794	Y41D4B.19	npp-8	coding	-0.596085	0.00177463	0.0303043
173670_s_at	WBGene00003800	C03D6.4	npp-14	coding	-0.490812	0.00341516	0.0423721
181507_at	WBGene00003826	Y56A3A.1	ntl-3	coding	-0.712086	0.00262697	0.0370703
192732_at	WBGene00003827	C49H3.5	ntl-4	coding	-0.575223	0.00159796	0.0290052
172063_x_at	WBGene00003837	T01B11.7	oat-1	coding	1.85347	0.000334482	0.0135198
172866_x_at	WBGene00003837	T01B11.7	oat-1	coding	1.6359	0.000847519	0.0212041
191435_s_at	WBGene00003837	T01B11.7	oat-1	coding	1.28664	0.000533772	0.0170426
192924_s_at	WBGene00003844	K11C4.4	odc-1	coding	0.712729	0.000640475	0.018653
180340_at	WBGene00003859	C09E7.3	oig-1	coding	0.888706	0.00205913	0.0327647
183683_at	WBGene00003861	Y50E8A.3	oig-3	coding	0.891887	0.00121554	0.0252719
174994_at	WBGene00003891	F11C7.5	osm-11	coding	1.56132	0.000332596	0.0135198
186946_at	WBGene00003905	Y18D10A.13	pad-1	coding	-0.596684	0.00358327	0.0433242
187895_at	WBGene00003905	Y18D10A.13	pad-1	coding	-0.692853	0.00251573	0.0360698
181612_at	WBGene00003936	T17H7.4	pat-12	coding	-0.497931	0.0028413	0.0387979
193178_at	WBGene00003960	F54D5.1	pcs-1	coding	0.7251	0.000834048	0.021116
182024_at	WBGene00003990	F35C8.6	pfn-2	coding	0.543494	0.00229102	0.0346575
191228_at	WBGene00003998	F42E11.1	pgp-4	coding	-0.546133	0.00297223	0.0396336
193258_at	WBGene00004017	F27E5.4	phg-1	coding	0.964131	0.000482007	0.016394
192006_s_at	WBGene00004033	E01H11.1	pkc-2	coding	0.488312	0.00348211	0.0428511
178234_at	WBGene00004051	F20C5.1	pme-3	coding	-0.614078	0.00275814	0.0382465
192670_at	WBGene00004083	C05A2.1	pph-1	coding	0.928805	0.000245605	0.0116804
185423_at	WBGene00004095	F52C9.8	pqe-1	coding	-0.585602	0.00225606	0.0343948
192333_at	WBGene00004096	F40F8.7	pqm-1	coding	0.580918	0.00203193	0.0324556
172360_x_at	WBGene00004099	C03A7.4	pqn-5	coding	0.95657	0.00257519	0.0365773
180294_s_at	WBGene00004110	C37A2.2	pqn-20	coding	-0.977748	0.000832639	0.021116
187849_at	WBGene00004131	F55A12.9	pqn-44	coding	1.60308	0.00434903	0.0479853
185021_at	WBGene00004144	R11G11.7	pqn-60	coding	2.04506	0.000235326	0.0113901
178666_at	WBGene00004153	T23F1.6	pqn-71	coding	1.58783	0.000915785	0.0218806
186777_s_at	WBGene00004161	Y111B2A.14	pqn-80	coding	-0.772522	0.00126538	0.0256755
176485_at	WBGene00004166	Y43H11AL.3	pqn-85	coding	-0.748399	0.00349857	0.042984
177254_at	WBGene00004173	ZC15.8	pqn-94	coding	2.60617	8.23825e-05	0.00673145
175163_at	WBGene00004183	F45H7.4	prk-2	coding	0.910415	0.00115621	0.0245757
175557_at	WBGene00004192	ZK809.7	prx-2	coding	0.825993	0.00272039	0.0379656
187935_s_at	WBGene00004222	F44F4.4	ptr-8	coding	3.44	2.24252e-05	0.0044556
188133_at	WBGene00004226	K07A3.2	ptr-12	coding	0.632401	0.00341757	0.0423721
188085_s_at	WBGene00004228	R09H10.4	ptr-14	coding	0.653037	0.00149011	0.0280976
187026_s_at	WBGene00004249	Y39A3CL.6	pvf-1	coding	0.939397	0.000749633	0.0200164
194078_s_at	WBGene00004259	D2085.1	pyr-1	coding	-0.694887	0.000676625	0.0189417
192665_at	WBGene00004286	D2013.1	rab-39	coding	0.622812	0.003131	0.0406709
176487_at	WBGene00004314	Y54F10AM.10	rbc-2	coding	-0.481215	0.00331826	0.0418621
176501_at	WBGene00004314	Y54F10AM.10	rbc-2	coding	-0.574794	0.00388808	0.0453499
188507_s_at	WBGene00004321	F54E7.7	rcn-1	coding	0.605994	0.00453723	0.0489419
193785_s_at	WBGene00004337	C54G10.2	rfc-1	coding	-0.639921	0.00127545	0.025777
189462_s_at	WBGene00004343	C38C10.5	rgr-1	coding	-0.514948	0.0045856	0.0492175
175076_s_at	WBGene00004355	T07D4.3	rha-1	coding	-0.656693	0.00231415	0.0347634
193102_s_at	WBGene00004355	T07D4.3	rha-1	coding	-0.624573	0.00241122	0.0353262
193165_at	WBGene00004358	F08F3.3	rhr-1	coding	1.67729	2.95755e-05	0.00492388
193792_s_at	WBGene00004405	C12D8.11	rop-1	coding	0.676269	0.000957345	0.0222133
188973_at	WBGene00004736	K11D9.2	sca-1	coding	-0.53206	0.00255048	0.0364306
187985_at	WBGene00004809	F44G3.6	skr-3	coding	0.962618	0.00125496	0.02567
188229_s_at	WBGene00004810	Y60A3A.18	skr-4	coding	1.01402	0.00181862	0.0306764
176599_at	WBGene00004858	R12B2.1	sma-4	coding	0.626862	0.00244746	0.0355861
191339_at	WBGene00004912	T08A9.3	sng-1	coding	0.510898	0.00394387	0.0456745
174108_s_at	WBGene00004924	T23H2.2	snt-4	coding	0.660123	0.00234377	0.0347634
189565_at	WBGene00004924	T23H2.2	snt-4	coding	0.860468	0.000916231	0.0218806
192617_at	WBGene00004932	C08A9.1	sod-3	coding	0.785917	0.00199727	0.0320954
191998_at	WBGene00004933	F55H2.1	sod-4	coding	1.59181	6.88817e-05	0.00614016
177179_at	WBGene00004947	T28F12.3	sos-1	coding	-0.768439	0.0028376	0.0387822
188388_at	WBGene00004978	Y47G6A.10	spg-7	coding	-0.571626	0.00425037	0.0473933
185955_at	WBGene00004995	C28C12.7	spp-10	coding	0.880101	0.000552599	0.0172587
176215_at	WBGene00005077	Y92H12A.1	src-1	coding	-0.773699	0.00324284	0.0414505
176306_at	WBGene00005077	Y92H12A.1	src-1	coding	-0.660792	0.0015762	0.0288964
179109_at	WBGene00005129	F15A2.3	srd-51	coding	1.36027	0.000661809	0.018872
181323_at	WBGene00005208	Y40H7A.8	srg-51	coding	0.676232	0.00190819	0.0314201
192994_s_at	WBGene00005646	C03G6.18	srp-5	coding	1.20192	0.00229062	0.0346575
172942_x_at	WBGene00005647	C03G6.19	srp-6	coding	1.22269	0.00112018	0.02401
185864_at	WBGene00005655	K11D12.3	srr-4	coding	0.846332	0.00170505	0.0297963
182667_at	WBGene00005657	C13D9.1	srr-6	coding	2.06573	0.000296457	0.012947
180802_s_at	WBGene00005690	C38C3.2	sru-27	coding	0.82067	0.00308717	0.0403429
176604_at	WBGene00005712	R13F6.3	srv-1	coding	0.637342	0.0041156	0.0464357
178849_at	WBGene00005832	C25F9.1	srw-85	coding	-2.35858	1.08667e-05	0.00375346
191356_at	WBGene00006068	Y71H9A.2	sto-6	coding	0.506136	0.00372642	0.0443146
191518_at	WBGene00006191	C09H5.5	str-144	coding	1.49738	0.00022565	0.0112073
172005_x_at	WBGene00006349	F39B2.4	sur-2	coding	-0.524987	0.00233156	0.0347634
190922_s_at	WBGene00006349	F39B2.4	sur-2	coding	-0.607287	0.00120746	0.0251383
175453_at	WBGene00006372	F48F7.2	syx-2	coding	1.10541	0.000646886	0.0187022
189346_at	WBGene00006372	F48F7.2	syx-2	coding	1.32744	0.000246158	0.0116804
186127_at	WBGene00006408	T14G12.3	tag-18	coding	0.771213	0.00117453	0.024758
190816_at	WBGene00006418	B0222.4	tag-38	coding	0.73237	0.00287191	0.0390056
183162_at	WBGene00006436	W06H8.8	ttn-1	coding	-0.587282	0.00386065	0.0452733
193654_at	WBGene00006470	F40F9.2	tag-120	coding	2.08528	1.24603e-05	0.00380629
183764_at	WBGene00006505	Y6B3B.10	lagr-1	coding	0.854817	0.00076101	0.0201847
189718_at	WBGene00006539	T04H1.9	tbb-6	coding	3.20461	0.000188555	0.0101654
174869_at	WBGene00006543	F21H11.3	tbx-2	coding	0.607257	0.00233661	0.0347634
188633_at	WBGene00006543	F21H11.3	tbx-2	coding	0.793825	0.00102845	0.0228182
184577_at	WBGene00006558	Y73F8A.16	tbx-39	coding	-0.690952	0.0044421	0.0484645
184250_s_at	WBGene00006559	Y73F8A.17	tbx-40	coding	-0.637088	0.0017284	0.0299507
185562_s_at	WBGene00006571	Y75B8A.22	tim-1	coding	-0.79001	0.00170367	0.0297963
187785_s_at	WBGene00006577	F39H11.2	tlf-1	coding	-0.551772	0.00188982	0.0312308
193370_s_at	WBGene00006577	F39H11.2	tlf-1	coding	-0.466457	0.0039774	0.0458107
188890_at	WBGene00006583	ZK673.7	tnc-2	coding	0.934206	0.000482176	0.016394
188480_at	WBGene00006586	W03F8.1	tni-4	coding	0.70119	0.00214976	0.0335948
192126_s_at	WBGene00006591	T24A11.3	toh-1	coding	0.843753	0.00083484	0.021116
173449_s_at	WBGene00006605	C15F1.3	tra-2	coding	-0.631106	0.00137255	0.0267858
191038_at	WBGene00006627	C02F5.8	tsp-1	coding	1.53186	0.00126024	0.0256744
188927_at	WBGene00006628	C02F5.11	tsp-2	coding	1.21338	0.000142426	0.00869313
190518_at	WBGene00006629	Y39E4B.4	tsp-3	coding	1.09649	0.000257649	0.0120115
190434_s_at	WBGene00006634	F33C8.3	tsp-8	coding	0.90039	0.000522163	0.0170297
190974_at	WBGene00006639	Y39B6A.6	tsp-13	coding	0.578958	0.00200284	0.0321426
173648_s_at	WBGene00006647	F53G2.6	tsr-1	coding	-0.607629	0.0018594	0.0309181
182513_at	WBGene00006649	F08F1.8	tth-1	coding	0.459483	0.00418724	0.0470345
193223_at	WBGene00006656	F21C3.1	twk-1	coding	1.00261	0.00376636	0.044615
176411_s_at	WBGene00006702	Y71G12B.15	ubc-3	coding	-0.537594	0.00374074	0.0444155
177900_s_at	WBGene00006714	Y69H2.6	ubc-19	coding	-3.78401	9.1825e-07	0.00257926
191999_s_at	WBGene00006741	K03E6.5	unc-1	coding	0.678388	0.00159375	0.0290052
191823_s_at	WBGene00006749	R12H7.1	unc-9	coding	0.565775	0.00245044	0.0355861
176855_s_at	WBGene00006763	JC8.10	unc-26	coding	-0.496922	0.00326909	0.0415824
190469_at	WBGene00006764	ZK721.2	unc-27	coding	0.494358	0.00454693	0.0489419
190098_s_at	WBGene00006803	K11C4.3	unc-70	coding	-0.852691	0.000502175	0.0165914
190347_s_at	WBGene00006805	F55C7.7	unc-73	coding	-0.744382	0.000789871	0.0204206
192998_at	WBGene00006820	C09D1.1	unc-89	coding	-0.482171	0.00426806	0.047508
190410_s_at	WBGene00006863	F56B6.4	gyg-1	coding	1.9022	1.44705e-05	0.00380629
192952_at	WBGene00006864	F56B6.5	npr-16	coding	0.764718	0.00273295	0.0380709
189116_at	WBGene00006895	T17A3.8	ver-2	coding	0.711979	0.00321002	0.0412741
192521_at	WBGene00006914	F35H10.4	vha-5	coding	1.00927	0.00122135	0.0252889
174338_at	WBGene00006923	F08B1.1	vhp-1	coding	0.707308	0.00145154	0.0276448
193002_at	WBGene00006938	F35H8.7	wee-1.1	coding	-0.929121	0.00433789	0.0479123
192500_at	WBGene00006980	C14F5.2	zig-3	coding	2.39687	0.000206795	0.010714
192568_at	WBGene00006981	C09C7.1	zig-4	coding	1.40915	0.00091709	0.0218806
190168_at	WBGene00007036	ZK430.3	sod-5	coding	1.02784	0.00142819	0.0273488
188384_s_at	WBGene00007053	T04D1.4	tag-192	coding	-0.777042	0.00181401	0.0306334
179457_at	WBGene00007097	B0024.4	B0024.4	coding	4.00762	0.000270033	0.0122804
192135_at	WBGene00007130	B0272.4	B0272.4	coding	0.517322	0.00279598	0.0386112
190955_s_at	WBGene00007142	B0334.1	ttr-18	coding	3.06671	1.92559e-05	0.00418073
189915_s_at	WBGene00007153	B0365.6	clec-41	coding	2.10415	0.00155161	0.0287686
179086_s_at	WBGene00007155	B0379.1	B0379.1	coding	0.942832	0.000413132	0.0153053
172249_x_at	WBGene00007164	B0391.9	fbxa-139	coding	-0.473067	0.00367886	0.0439776
173718_s_at	WBGene00007178	B0457.2	B0457.2	coding	1.45176	0.000670279	0.0188804
191581_at	WBGene00007203	B0564.3	B0564.3	coding	2.06395	1.83108e-05	0.00409205
172469_x_at	WBGene00007246	C01G12.6	nspb-10	coding	-0.451594	0.00436559	0.0480784
177917_at	WBGene00007262	C02D4.1	jud-4	coding	1.47082	0.000527766	0.0170411
175540_at	WBGene00007285	C04A11.1	C04A11.1	coding	0.819039	0.000340666	0.0136608
184160_at	WBGene00007303	C04F12.9	rnh-1.3	coding	3.17542	4.63925e-06	0.0028948
186950_at	WBGene00007324	C05B5.8	C05B5.8	coding	1.43816	0.000151729	0.00904879
184125_at	WBGene00007339	C05D12.1	C05D12.1	coding	0.69641	0.00110826	0.0238574
183818_s_at	WBGene00007343	C05E7.1	C05E7.1	coding	1.07823	0.000489575	0.0165346
177489_at	WBGene00007344	C05E7.2	C05E7.2	coding	1.12443	0.000545375	0.0171901
177531_at	WBGene00007345	C05E7.3	C05E7.3	coding	0.730081	0.00106192	0.0230229
192469_at	WBGene00007363	C06B3.4	stdh-1	coding	0.617673	0.00135377	0.0265479
179272_at	WBGene00007365	C06B3.6	C06B3.6	coding	3.51875	2.15366e-06	0.00257926
175538_at	WBGene00007368	C06B8.2	C06B8.2	coding	-0.737917	0.00150641	0.0283348
175386_at	WBGene00007375	C06C3.4	C06C3.4	coding	1.33997	0.00019204	0.0102598
177716_at	WBGene00007375	C06C3.4	C06C3.4	coding	0.943495	0.000295455	0.012947
177717_s_at	WBGene00007375	C06C3.4	C06C3.4	coding	1.18956	0.000345478	0.013781
179651_s_at	WBGene00007392	C06H5.1	fbxa-156	coding	1.44595	0.0018625	0.0309358
179498_at	WBGene00007393	C06H5.2	fbxa-157	coding	1.26906	0.00170982	0.0298345
179572_at	WBGene00007395	C06H5.7	C06H5.7	coding	0.666469	0.00173447	0.0299635
178248_at	WBGene00007414	C07E3.3	C07E3.3	coding	0.615702	0.00308651	0.0403429
189288_at	WBGene00007419	C07E3.9	C07E3.9	coding	0.770031	0.000607054	0.0181614
178276_at	WBGene00007421	C07H4.1	C07H4.1	coding	1.05055	0.00041995	0.0153574
191156_at	WBGene00007430	C08B6.10	C08B6.10	coding	0.54766	0.0045998	0.0492655
178658_at	WBGene00007437	C08E8.1	C08E8.1	coding	1.77423	1.45259e-05	0.00380629
179069_at	WBGene00007440	C08E8.4	C08E8.4	coding	1.9267	0.000305942	0.013172
179786_at	WBGene00007440	C08E8.4	C08E8.4	coding	2.74634	0.00046232	0.0160786
175229_at	WBGene00007460	C08F11.13	C08F11.13	coding	0.872806	0.00156841	0.028858
190752_at	WBGene00007500	C09H10.6	nasp-1	coding	-0.49304	0.00378794	0.0447436
178767_at	WBGene00007506	C10C5.2	C10C5.2	coding	1.84761	0.00134987	0.0265057
189092_s_at	WBGene00007508	C10C5.4	C10C5.4	coding	-0.514987	0.00241273	0.0353262
189081_at	WBGene00007509	C10C5.5	C10C5.5	coding	-0.52231	0.00318216	0.0411246
190329_at	WBGene00007516	C11E4.1	C11E4.1	coding	0.845233	0.000736015	0.019821
190966_at	WBGene00007517	C11E4.2	C11E4.2	coding	0.734941	0.00068821	0.0189636
188954_s_at	WBGene00007523	C11G6.2	C11G6.2	coding	-0.930677	0.000213061	0.0108298
182793_at	WBGene00007525	C11G10.1	C11G10.1	coding	1.25569	0.000453584	0.0158934
178497_at	WBGene00007553	C13G3.1	C13G3.1	coding	2.04306	0.000383905	0.0147338
178076_at	WBGene00007574	C14B1.3	C14B1.3	coding	0.851797	0.00165316	0.029489
191384_s_at	WBGene00007591	C14H10.1	C14H10.1	coding	0.638139	0.00255498	0.0364606
181914_s_at	WBGene00007638	C17D12.3	C17D12.3	coding	0.570358	0.00301691	0.0399807
179127_s_at	WBGene00007652	C17G1.5	C17G1.5	coding	0.713293	0.000953575	0.0222133
179607_at	WBGene00007689	C18E9.9	C18E9.9	coding	0.865399	0.00102001	0.0227303
188801_s_at	WBGene00007736	C25G4.10	C25G4.10	coding	-0.510148	0.00249382	0.0359845
181652_at	WBGene00007752	C26H9A.2	C26H9A.2	coding	-0.727935	0.000975415	0.022274
177801_at	WBGene00007806	C29F3.5	clec-230	coding	0.635896	0.00468063	0.0495378
177487_at	WBGene00007807	C29F3.7	C29F3.7	coding	1.44362	0.0018525	0.0308929
178847_at	WBGene00007817	C30F2.3	C30F2.3	coding	0.91599	0.000626137	0.0183707
179235_at	WBGene00007856	C31H5.5	C31H5.5	coding	0.542983	0.00287608	0.0390183
179682_at	WBGene00007857	C31H5.6	C31H5.6	coding	1.20797	0.00131142	0.0260766
174542_at	WBGene00007877	C33A11.1	C33A11.1	coding	0.82685	0.002061	0.0327647
180914_at	WBGene00007881	C33A12.2	nlp-35	coding	0.775163	0.00219012	0.0338956
172352_at	WBGene00007883	C33A12.4	C33A12.4	coding	0.837071	0.00131382	0.0260766
175263_at	WBGene00007908	C34B4.3	C34B4.3	coding	1.26183	0.000280289	0.0125659
189667_at	WBGene00007913	C34B7.3	cyp-36A1	coding	1.15319	0.000336055	0.0135325
178441_at	WBGene00007919	C34C6.7	C34C6.7	coding	1.53382	0.00328837	0.0417168
177976_at	WBGene00007931	C34D1.4	C34D1.4	coding	1.09467	0.00142347	0.0273156
177977_s_at	WBGene00007931	C34D1.4	C34D1.4	coding	1.02661	0.00331911	0.0418621
193844_at	WBGene00007932	C34D1.5	zip-5	coding	1.26733	0.0019293	0.0315818
178430_at	WBGene00007958	C35C5.9	C35C5.9	coding	1.50333	2.54182e-05	0.0045566
178480_at	WBGene00008016	C38D9.8	C38D9.8	coding	-0.798867	0.00128223	0.0258349
181234_at	WBGene00008023	C39B10.3	C39B10.3	coding	1.06624	0.000560054	0.0174128
179110_at	WBGene00008032	C39E9.8	C39E9.8	coding	1.80461	0.000273542	0.0123729
183189_s_at	WBGene00008089	C44C10.9	C44C10.9	coding	0.967974	0.000488872	0.0165346
182099_at	WBGene00008139	C47D12.5	C47D12.5	coding	0.871662	0.00363224	0.0436386
188639_at	WBGene00008145	C47E8.8	set-5	coding	-0.577371	0.00174006	0.0300007
182082_at	WBGene00008191	C49A1.10	C49A1.10	coding	0.682091	0.00282754	0.0387822
179537_at	WBGene00008226	C50B8.4	C50B8.4	coding	0.906077	0.000940019	0.0221299
179373_at	WBGene00008234	C50F4.9	C50F4.9	coding	1.63156	5.71693e-05	0.00575625
179176_at	WBGene00008260	C52G5.2	C52G5.2	coding	0.645303	0.00242382	0.0353864
191541_at	WBGene00008296	C54D10.1	cdr-2	coding	1.16261	0.00171382	0.0298701
182553_at	WBGene00008298	C54D10.3	C54D10.3	coding	2.93912	5.06091e-05	0.00549398
182336_at	WBGene00008300	C54D10.5	C54D10.5	coding	0.586578	0.00358006	0.0433198
191485_at	WBGene00008304	C54D10.10	C54D10.10	coding	-2.7027	1.3409e-05	0.00380629
177412_at	WBGene00008315	C54G4.5	C54G4.5	coding	0.568246	0.00343491	0.0424584
177546_at	WBGene00008317	C54G4.7	C54G4.7	coding	0.637068	0.00341809	0.0423721
178619_at	WBGene00008323	C55A1.6	C55A1.6	coding	1.66745	9.98691e-05	0.00722767
173919_s_at	WBGene00008341	C56A3.2	ttr-44	coding	1.44586	0.00165652	0.0295144
172268_x_at	WBGene00008356	D1025.4	nspc-20	coding	1.99482	9.19542e-05	0.0070855
175297_at	WBGene00008366	D1046.5	D1046.5	coding	1.50851	0.000839194	0.021116
178713_at	WBGene00008366	D1046.5	D1046.5	coding	0.950806	0.00194487	0.0316899
177469_at	WBGene00008368	D1053.3	D1053.3	coding	0.736242	0.00129924	0.0260157
177617_at	WBGene00008372	D1054.5	D1054.5	coding	0.502339	0.00467591	0.0495223
177694_at	WBGene00008447	E01G4.5	E01G4.5	coding	-0.935536	0.000184529	0.0100519
190139_s_at	WBGene00008477	E03H4.10	clec-17	coding	1.5674	0.000664618	0.018872
178017_s_at	WBGene00008492	F01D5.1	F01D5.1	coding	1.58958	0.000893964	0.0215534
178262_at	WBGene00008495	F01D5.5	F01D5.5	coding	2.05352	0.000198399	0.0104697
178264_at	WBGene00008498	F01D5.8	F01D5.8	coding	0.575736	0.00151174	0.028353
180888_at	WBGene00008515	F02C12.1	F02C12.1	coding	1.50888	0.00232514	0.0347634
172790_x_at	WBGene00008519	F02C12.5	cyp-13B1	coding	1.00146	0.000200286	0.0105327
185599_s_at	WBGene00008519	F02C12.5	cyp-13B1	coding	1.13526	0.00013122	0.00834429
177735_at	WBGene00008535	F02H6.2	F02H6.2	coding	-0.69745	0.00199313	0.0320886
173625_s_at	WBGene00008570	F08A10.1	kcnl-2	coding	0.53198	0.00466395	0.0495223
183641_at	WBGene00008572	F08B12.4	F08B12.4	coding	1.59886	6.42623e-05	0.00589277
178651_at	WBGene00008577	F08G2.5	F08G2.5	coding	2.13431	3.65394e-05	0.00492388
178843_at	WBGene00008584	F08G5.6	F08G5.6	coding	2.43505	0.000275334	0.012417
192896_at	WBGene00008588	F08G12.5	F08G12.5	coding	0.71157	0.00232616	0.0347634
177903_s_at	WBGene00008602	F09B9.1	oac-14	coding	3.29172	2.96351e-05	0.00492388
192709_at	WBGene00008610	F09C3.2	F09C3.2	coding	0.855047	0.000284533	0.0126074
190996_at	WBGene00008628	F09F3.6	ttr-21	coding	3.79979	3.28552e-05	0.00492388
191063_at	WBGene00008645	F10C2.4	F10C2.4	coding	-0.461176	0.00442007	0.0483979
179439_s_at	WBGene00008707	F11E6.3	F11E6.3	coding	0.654967	0.00180242	0.0305387
179570_at	WBGene00008708	F11E6.4	F11E6.4	coding	1.48921	0.000192295	0.0102598
179444_s_at	WBGene00008710	F11E6.7	F11E6.7	coding	-0.633588	0.00296421	0.0396336
183639_at	WBGene00008726	F13A7.11	F13A7.11	coding	2.47915	0.000169935	0.00956548
190615_s_at	WBGene00008732	F13B12.4	F13B12.4	coding	1.03577	0.000967674	0.022274
179714_at	WBGene00008739	F13D12.3	F13D12.3	coding	2.45117	3.95073e-06	0.0028317
180267_s_at	WBGene00008742	F13D12.8	F13D12.8	coding	0.542994	0.0043231	0.0478533
183859_at	WBGene00008773	F13H10.1	F13H10.1	coding	1.01124	0.000614309	0.0182041
178748_at	WBGene00008784	F14B6.3	F14B6.3	coding	-0.737028	0.000533104	0.0170426
178799_at	WBGene00008794	F14D7.7	F14D7.7	coding	2.96184	4.43752e-06	0.0028948
182420_at	WBGene00008820	F14F11.2	F14F11.2	coding	1.12484	0.00095153	0.0222133
189405_at	WBGene00008829	F14H3.10	cyp-35D1	coding	-0.581122	0.00215396	0.0335948
190931_s_at	WBGene00008832	F14H8.1	obr-2	coding	0.807628	0.0006861	0.0189588
192485_at	WBGene00008841	F15A4.6	F15A4.6	coding	2.25215	0.000378916	0.0147039
189419_at	WBGene00008850	F15B9.6	F15B9.6	coding	0.978612	0.00167389	0.0296847
179266_at	WBGene00008862	F15D4.5	F15D4.5	coding	0.858101	0.000808176	0.0207127
171746_x_at	WBGene00008865	F15G9.1	F15G9.1	coding	0.644434	0.00104693	0.022861
187446_s_at	WBGene00008865	F15G9.1	F15G9.1	coding	0.650928	0.00093329	0.0221281
181257_at	WBGene00008914	F17C11.2	F17C11.2	coding	1.10212	0.000729017	0.0197497
188876_s_at	WBGene00008921	F17C11.10	F17C11.10	coding	-0.583492	0.00293368	0.0394255
175504_at	WBGene00008922	F17C11.11	F17C11.11	coding	2.26379	0.00131094	0.0260766
177833_s_at	WBGene00008944	F19B2.5	F19B2.5	coding	2.19719	3.84475e-05	0.00492388
190573_at	WBGene00008956	F19H6.1	nekl-3	coding	0.651918	0.00125931	0.0256744
183717_at	WBGene00008967	F20B10.3	F20B10.3	coding	3.07689	1.83335e-05	0.00409205
179692_at	WBGene00008975	F20D1.3	F20D1.3	coding	1.06832	0.000296397	0.012947
182471_at	WBGene00008980	F20D1.10	tag-299	coding	1.05439	0.000226573	0.0112165
189679_at	WBGene00008993	F21A3.3	F21A3.3	coding	0.49185	0.00467466	0.0495223
189817_at	WBGene00009009	F21D5.4	F21D5.4	coding	1.29786	0.000114209	0.00782806
192451_s_at	WBGene00009023	F21G4.1	F21G4.1	coding	0.53779	0.00223265	0.0342055
175262_at	WBGene00009097	F23H12.9	fipr-2	coding	2.85916	6.22387e-05	0.00587518
192721_at	WBGene00009101	F25B3.4	F25B3.4	coding	1.13368	0.000168916	0.00954342
192722_s_at	WBGene00009101	F25B3.4	F25B3.4	coding	1.08366	0.000206808	0.010714
179090_at	WBGene00009102	F25B3.5	F25B3.5	coding	1.08923	0.000439846	0.0157259
178186_at	WBGene00009130	F25H5.8	F25H5.8	coding	4.90839	1.71518e-06	0.00257926
191521_s_at	WBGene00009142	F26A3.4	F26A3.4	coding	1.16447	0.00278104	0.0384853
178600_at	WBGene00009157	F26E4.2	F26E4.2	coding	1.6749	0.000120932	0.00806105
186832_at	WBGene00009192	F27E5.1	F27E5.1	coding	0.803527	0.00148388	0.0280148
174675_at	WBGene00009221	F28F8.2	acs-2	coding	1.55744	6.68072e-05	0.00600791
192195_at	WBGene00009221	F28F8.2	acs-2	coding	1.30509	0.000528737	0.0170411
189221_at	WBGene00009226	F28G4.1	cyp-37B1	coding	0.777237	0.00216221	0.0336348
174199_at	WBGene00009285	F31C3.3	F31C3.3	coding	-0.595623	0.00143516	0.0273672
177790_at	WBGene00009285	F31C3.3	F31C3.3	coding	-0.81659	0.000499664	0.0165806
183884_at	WBGene00009325	F32D8.15	F32D8.15	coding	0.607792	0.0039098	0.0455334
193677_at	WBGene00009331	F32D8.7	F32D8.7	coding	0.768117	0.000856539	0.021242
192345_s_at	WBGene00009347	F32H5.1	F32H5.1	coding	0.799927	0.00291414	0.039245
187662_at	WBGene00009349	F32H5.3	F32H5.3	coding	1.01539	0.000129995	0.00833611
192588_s_at	WBGene00009368	F33H2.5	F33H2.5	coding	-0.543843	0.0045416	0.0489419
175556_at	WBGene00009380	F34H10.3	F34H10.3	coding	0.630036	0.00159419	0.0290052
188790_at	WBGene00009380	F34H10.3	F34H10.3	coding	0.702022	0.00101152	0.0226408
191198_at	WBGene00009384	F35B12.4	F35B12.4	coding	1.65012	1.76798e-05	0.00409205
191213_at	WBGene00009386	F35B12.6	tag-290	coding	0.573582	0.00231381	0.0347634
193419_at	WBGene00009388	F35B12.9	F35B12.9	coding	0.967222	0.000231829	0.011329
194056_s_at	WBGene00009393	F35C5.5	clec-62	coding	1.14987	0.0014833	0.0280148
194044_at	WBGene00009394	F35C5.6	clec-63	coding	1.20414	0.00169185	0.0297946
192559_s_at	WBGene00009396	F35C5.8	clec-65	coding	1.54822	0.00214568	0.0335948
194067_at	WBGene00009397	F35C5.9	clec-66	coding	1.05959	0.00270803	0.0378626
179993_at	WBGene00009405	F35C11.6	F35C11.6	coding	1.55268	0.000154562	0.00910747
179695_at	WBGene00009429	F35E12.5	F35E12.5	coding	3.81082	5.56181e-05	0.00571137
180342_at	WBGene00009430	F35E12.6	F35E12.6	coding	1.29511	0.000874668	0.0213904
177556_at	WBGene00009447	F35H8.2	F35H8.2	coding	0.754175	0.00195159	0.0317222
178772_at	WBGene00009475	F36F2.1	F36F2.1	coding	0.745804	0.000590708	0.0179063
182917_at	WBGene00009504	F37B12.1	F37B12.1	coding	0.732729	0.00350726	0.0430212
192636_at	WBGene00009512	F37H8.3	F37H8.3	coding	2.65739	0.000120324	0.00805587
178138_at	WBGene00009533	F38B7.2	F38B7.2	coding	1.0445	0.000255488	0.0119474
175289_at	WBGene00009562	F39H2.1	flp-22	coding	1.58306	0.000234716	0.0113901
172159_x_at	WBGene00009620	F41E7.4	fip-5	coding	2.26439	1.67237e-05	0.00409205
172844_x_at	WBGene00009621	F41E7.5	fipr-21	coding	2.76987	2.30007e-05	0.0044556
178094_at	WBGene00009623	F41E7.7	F41E7.7	coding	1.06889	0.000176409	0.00985684
177492_at	WBGene00009624	F41E7.8	cnc-8	coding	2.24274	6.97801e-06	0.00305937
189756_s_at	WBGene00009658	F43G6.5	F43G6.5	coding	-0.846031	0.0016262	0.029247
177826_at	WBGene00009676	F44A6.4	F44A6.4	coding	0.704026	0.00112167	0.02401
191953_at	WBGene00009689	F44E5.2	F44E5.2	coding	-0.673682	0.00300023	0.0398579
179587_at	WBGene00009702	F44F4.3	F44F4.3	coding	0.749823	0.00104023	0.0228264
180315_at	WBGene00009710	F44G3.10	F44G3.10	coding	0.771363	0.00291213	0.039245
173550_at	WBGene00009724	F45D3.4	F45D3.4	coding	2.24281	0.000988158	0.0223483
178900_s_at	WBGene00009724	F45D3.4	F45D3.4	coding	1.35694	0.00141098	0.0271788
189681_at	WBGene00009729	F45E10.2	F45E10.2	coding	0.911339	0.00356774	0.0432602
175278_at	WBGene00009750	F46A8.7	F46A8.7	coding	3.02552	9.33679e-06	0.0034935
186715_at	WBGene00009779	F46C5.2	F46C5.2	coding	0.922395	0.000318524	0.0133204
178165_at	WBGene00009791	F46F3.3	F46F3.3	coding	0.690999	0.00181406	0.0306334
181137_at	WBGene00009796	F46G10.1	F46G10.1	coding	1.09654	0.000417339	0.0153556
180985_s_at	WBGene00009797	F46G10.2	F46G10.2	coding	0.532758	0.00274269	0.0381367
174627_at	WBGene00009801	F47A4.5	F47A4.5	coding	0.753956	0.00325853	0.0415462
178834_at	WBGene00009803	F47B8.2	F47B8.2	coding	1.94715	3.56865e-05	0.00492388
178790_at	WBGene00009804	F47B8.3	F47B8.3	coding	1.01012	0.00352609	0.0430784
184170_at	WBGene00009811	F47B8.10	F47B8.10	coding	2.13165	0.00087203	0.0213904
192099_s_at	WBGene00009842	F48C5.1	F48C5.1	coding	1.01873	0.000569675	0.0174908
179412_at	WBGene00009863	F49B2.3	F49B2.3	coding	-0.684127	0.000904354	0.0217474
180983_at	WBGene00009874	F49C12.4	F49C12.4	coding	1.77726	0.00111721	0.02401
174191_at	WBGene00009886	F49E2.2	F49E2.2	coding	0.683081	0.00341624	0.0423721
192737_at	WBGene00009895	F49E11.10	scl-2	coding	1.30711	0.000145694	0.00882174
189732_at	WBGene00009902	F49E12.9	F49E12.9	coding	0.975554	0.00328172	0.0416671
179056_s_at	WBGene00009916	F52A8.3	F52A8.3	coding	1.39455	3.82552e-05	0.00492388
188718_at	WBGene00009917	F52A8.4	glb-18	coding	0.558767	0.00288825	0.0390183
192600_s_at	WBGene00009921	F52B5.2	F52B5.2	coding	-0.674691	0.00254538	0.036392
188253_s_at	WBGene00009922	F52B5.3	F52B5.3	coding	-0.906016	0.00122817	0.0253896
181536_at	WBGene00009927	F52B11.5	F52B11.5	coding	0.57295	0.00366344	0.043929
179402_at	WBGene00009947	F52H3.5	F52H3.5	coding	1.03878	0.000862004	0.021302
174012_s_at	WBGene00009957	F53B2.8	F53B2.8	coding	3.05771	4.76528e-05	0.0053252
194157_s_at	WBGene00009963	F53B6.8	fipr-26	coding	1.34838	0.000939081	0.0221299
175151_at	WBGene00009971	F53C11.1	F53C11.1	coding	1.51639	0.00112011	0.02401
182388_at	WBGene00009971	F53C11.1	F53C11.1	coding	1.98896	0.000715935	0.0195855
172706_x_at	WBGene00009982	F53F1.4	F53F1.4	coding	0.556065	0.00429156	0.0476081
182491_at	WBGene00009995	F53F4.13	F53F4.13	coding	1.45277	0.000326723	0.0135198
179553_at	WBGene00010001	F53F8.4	F53F8.4	coding	3.28523	2.81351e-06	0.00257926
172240_x_at	WBGene00010005	F53H2.2	cnc-7	coding	1.82864	5.20387e-05	0.0055696
173398_s_at	WBGene00010005	F53H2.2	cnc-7	coding	2.6797	3.37031e-06	0.00257926
179214_at	WBGene00010019	F54B8.4	F54B8.4	coding	1.50773	0.00027069	0.0122804
179078_s_at	WBGene00010041	F54C9.3	F54C9.3	coding	1.42161	0.000221164	0.0110567
178723_at	WBGene00010049	F54D5.3	F54D5.3	coding	1.28943	0.000616995	0.0182041
178724_s_at	WBGene00010049	F54D5.3	F54D5.3	coding	1.11348	0.0017267	0.0299507
178820_at	WBGene00010050	F54D5.4	F54D5.4	coding	2.03224	4.52057e-05	0.0052307
188893_at	WBGene00010063	F54F3.4	F54F3.4	coding	0.499644	0.00324925	0.0414627
182808_s_at	WBGene00010086	F55B11.4	F55B11.4	coding	1.54335	0.000616226	0.0182041
191524_at	WBGene00010117	F55F3.3	nkb-3	coding	0.759998	0.00205536	0.0327647
183624_at	WBGene00010125	F55G11.5	dod-22	coding	1.84769	4.06721e-05	0.00505845
183378_at	WBGene00010128	F55G11.8	F55G11.8	coding	0.980027	0.00245155	0.0355861
180707_at	WBGene00010135	F55H12.4	F55H12.4	coding	3.46114	6.57898e-06	0.00305937
181195_at	WBGene00010175	F56H11.2	F56H11.2	coding	1.05451	0.000125387	0.00824948
178456_at	WBGene00010212	F57G4.8	fbxa-192	coding	1.10058	0.00124621	0.0255599
177477_at	WBGene00010224	F58A3.4	F58A3.4	coding	0.70495	0.00386767	0.0453023
190905_at	WBGene00010225	F58A3.5	ttr-31	coding	2.44019	0.000605016	0.0181614
179206_at	WBGene00010236	F58B4.3	F58B4.3	coding	0.960576	0.000867724	0.0213739
175776_s_at	WBGene00010251	F58E6.1	sta-2	coding	1.14886	0.000727032	0.0197311
184175_at	WBGene00010262	F58E10.7	F58E10.7	coding	0.629093	0.00400562	0.0459784
192216_at	WBGene00010290	F58H1.7	F58H1.7	coding	0.690493	0.0030758	0.0402983
181912_at	WBGene00010291	F58H10.1	F58H10.1	coding	0.92176	0.000452298	0.0158934
178460_at	WBGene00010293	F59A1.7	fbxa-108	coding	1.12564	0.000270148	0.0122804
179177_at	WBGene00010306	F59A2.6	F59A2.6	coding	-0.831462	0.00248198	0.0359249
175519_at	WBGene00010328	F59C6.11	F59C6.11	coding	0.676745	0.00320104	0.0412451
182436_at	WBGene00010403	H19J13.1	otpl-8	coding	0.754313	0.00140024	0.0270111
173511_at	WBGene00010425	H37A05.1	lpin-1	coding	0.512898	0.0028367	0.0387822
190610_s_at	WBGene00010440	JC8.8	ttr-51	coding	2.61878	2.98344e-05	0.00492388
183361_at	WBGene00010467	K01D12.8	K01D12.8	coding	-1.47907	0.000298179	0.0129712
191871_s_at	WBGene00010470	K01D12.11	cdr-4	coding	1.41728	0.000136555	0.00852018
191875_at	WBGene00010471	K01D12.12	cdr-6	coding	0.481212	0.004353	0.0479853
180815_at	WBGene00010484	K01H12.1	dph-3	coding	0.665774	0.00114904	0.0244582
190730_at	WBGene00010493	K02B9.2	meg-2	coding	-0.604343	0.00283509	0.0387822
178299_at	WBGene00010503	K02C4.5	K02C4.5	coding	0.581502	0.00407896	0.0463757
177832_at	WBGene00010509	K02E2.8	K02E2.8	coding	-1.05014	0.000679944	0.0189417
174495_at	WBGene00010519	K03A11.1	K03A11.1	coding	-0.593831	0.00349499	0.0429749
180454_s_at	WBGene00010522	K03A11.5	K03A11.5	coding	0.726557	0.00462419	0.0493182
191625_s_at	WBGene00010538	K03H1.3	ttr-3	coding	1.23808	0.000811173	0.0207546
191676_at	WBGene00010539	K03H1.4	ttr-2	coding	0.838489	0.000493689	0.0165393
175101_s_at	WBGene00010569	K04G2.11	K04G2.11	coding	1.2284	9.82826e-05	0.00722767
178884_at	WBGene00010647	K08C7.4	K08C7.4	coding	0.671476	0.000985235	0.0223244
179650_at	WBGene00010658	K08D8.4	K08D8.4	coding	0.640573	0.00296481	0.0396336
177700_at	WBGene00010660	K08D8.6	K08D8.6	coding	1.39236	0.000400689	0.0150362
177701_s_at	WBGene00010660	K08D8.6	K08D8.6	coding	1.43199	0.000331583	0.0135198
178425_at	WBGene00010660	K08D8.6	K08D8.6	coding	0.893873	0.00191817	0.031482
188632_at	WBGene00010661	K08E3.1	tyr-2	coding	2.48831	7.57003e-05	0.00635631
178828_at	WBGene00010667	K08E4.3	K08E4.3	coding	0.941519	0.000443901	0.0157259
188380_at	WBGene00010686	K08F9.3	K08F9.3	coding	1.90387	0.000776271	0.0202017
190526_at	WBGene00010768	K11D2.1	K11D2.1	coding	1.00902	0.00013808	0.00853068
192478_at	WBGene00010770	K11D2.4	K11D2.4	coding	-0.490805	0.00432256	0.0478533
191725_s_at	WBGene00010772	K11D9.3	K11D9.3	coding	0.930265	0.00134613	0.0265006
190978_at	WBGene00010790	K12G11.3	sodh-1	coding	1.22158	9.64939e-05	0.00722767
178284_s_at	WBGene00010808	M01E5.6	sepa-1	coding	-0.789015	0.000499595	0.0165806
178171_at	WBGene00010864	M04D8.6	xbx-3	coding	0.546286	0.00193049	0.0315818
176918_at	WBGene00010884	M7.8	M7.8	coding	0.830377	0.00170343	0.0297963
177116_at	WBGene00010887	M7.12	M7.12	coding	1.13784	0.00016533	0.00940936
177115_at	WBGene00010901	M28.10	M28.10	coding	0.728436	0.00385208	0.0452426
177205_at	WBGene00010907	M88.4	M88.4	coding	0.612645	0.00173028	0.0299507
177257_at	WBGene00010928	M162.2	clec-258	coding	0.681117	0.00133877	0.0263899
175452_at	WBGene00010944	M176.5	M176.5	coding	0.937339	0.00105088	0.0229142
178412_at	WBGene00010977	R02D5.3	R02D5.3	coding	1.54641	3.76587e-05	0.00492388
183510_at	WBGene00010982	R03A10.2	flp-32	coding	0.943614	0.000625534	0.0183707
182944_at	WBGene00011019	R05A10.2	R05A10.2	coding	1.33614	0.000797666	0.0205473
183248_at	WBGene00011021	R05A10.4	R05A10.4	coding	1.65006	0.00183788	0.0308921
178352_at	WBGene00011026	R05D7.1	R05D7.1	coding	0.634766	0.0014005	0.0270111
180412_at	WBGene00011042	R05H10.1	R05H10.1	coding	2.64284	3.39421e-06	0.00257926
193996_at	WBGene00011043	R05H10.2	R05H10.2	coding	-0.595361	0.00359734	0.0433564
192627_at	WBGene00011055	R06B9.4	arrd-14	coding	0.795758	0.0013073	0.0260766
175546_at	WBGene00011060	R06C1.6	R06C1.6	coding	0.883758	0.000380765	0.0147248
187447_at	WBGene00011072	R06F6.11	tag-209	coding	0.768185	0.000734103	0.019821
190821_at	WBGene00011076	R07B1.3	scav-5	coding	0.790735	0.00169576	0.0297963
190822_s_at	WBGene00011076	R07B1.3	scav-5	coding	0.951394	0.00251498	0.0360698
190798_at	WBGene00011097	R07B7.13	nhr-206	coding	0.758591	0.00340274	0.0423721
188428_at	WBGene00011104	R07E3.3	cut-5	coding	0.579091	0.00393463	0.0456745
190560_at	WBGene00011105	R07E3.4	R07E3.4	coding	0.684338	0.00298145	0.0396778
188853_at	WBGene00011112	R07E5.4	R07E5.4	coding	1.05856	0.00156376	0.028858
178859_at	WBGene00011154	R09A8.5	R09A8.5	coding	0.677828	0.00159931	0.0290052
187425_at	WBGene00011175	R09E10.5	R09E10.5	coding	-0.585141	0.00397172	0.0457983
191756_s_at	WBGene00011185	R10D12.1	R10D12.1	coding	1.83866	4.60834e-05	0.00526598
177734_at	WBGene00011215	R10E9.3	R10E9.3	coding	0.706553	0.00274069	0.0381367
183646_at	WBGene00011223	R10H10.4	R10H10.4	coding	0.713951	0.00440156	0.0482995
177692_at	WBGene00011236	R11A8.1	R11A8.1	coding	-0.600963	0.00351942	0.0430315
189365_s_at	WBGene00011240	R11A8.7	R11A8.7	coding	-0.565351	0.00232085	0.0347634
190987_at	WBGene00011262	R13H4.3	pho-8	coding	1.68649	1.74674e-05	0.00409205
177923_at	WBGene00011263	R13H4.5	R13H4.5	coding	0.71883	0.000618063	0.0182041
190473_at	WBGene00011284	R90.2	ttr-27	coding	1.91933	6.05923e-05	0.0058118
191034_s_at	WBGene00011392	T03D8.3	sbt-1	coding	1.0356	0.00141491	0.0272201
175508_at	WBGene00011423	T04B2.5	T04B2.5	coding	2.18779	5.18834e-05	0.0055696
179175_at	WBGene00011423	T04B2.5	T04B2.5	coding	2.28693	0.000131202	0.00834429
183970_at	WBGene00011428	T04C12.3	T04C12.3	coding	1.90442	7.31279e-05	0.00624381
177575_at	WBGene00011432	T04D3.2	sdz-30	coding	-0.883142	0.00133518	0.0263532
179349_at	WBGene00011446	T04F8.8	T04F8.8	coding	3.1366	5.3824e-05	0.00567391
179210_at	WBGene00011494	T05F1.9	T05F1.9	coding	0.692824	0.00278296	0.0384853
177505_at	WBGene00011548	T06G6.6	T06G6.6	coding	0.827104	0.003771	0.0446352
181494_s_at	WBGene00011560	T07C4.3	T07C4.3	coding	-0.503467	0.00459908	0.0492655
173402_s_at	WBGene00011561	T07C4.5	ttr-15	coding	4.24029	2.86246e-05	0.00492388
186399_at	WBGene00011562	T07C4.10	T07C4.10	coding	-0.554331	0.00194979	0.0317222
183823_s_at	WBGene00011604	T08A11.1	T08A11.1	coding	-0.635711	0.00343617	0.0424584
191670_at	WBGene00011643	T09B9.2	T09B9.2	coding	1.83023	1.39661e-05	0.00380629
189578_at	WBGene00011672	T10B9.2	cyp-13A5	coding	2.41681	0.000488681	0.0165346
182276_at	WBGene00011681	T10B10.4	T10B10.4	coding	0.482569	0.00363989	0.0436959
182551_s_at	WBGene00011683	T10B10.6	phat-6	coding	1.56532	3.81254e-05	0.00492388
189358_at	WBGene00011684	T10B10.8	T10B10.8	coding	0.831043	0.00285679	0.0388954
177764_at	WBGene00011707	T11B7.2	T11B7.2	coding	2.59485	9.57451e-06	0.0034935
175158_s_at	WBGene00011727	T12A7.6	T12A7.6	coding	1.05988	0.000950023	0.0222133
172193_at	WBGene00011733	T12D8.5	T12D8.5	coding	1.8363	9.88423e-06	0.0034935
179625_at	WBGene00011772	T14G8.4	T14G8.4	coding	1.45359	6.13424e-05	0.00582676
191084_at	WBGene00011774	T14G10.4	ttr-54	coding	0.702802	0.000663713	0.018872
189610_at	WBGene00011791	T15H9.6	T15H9.6	coding	-0.854656	0.00106171	0.0230229
187560_at	WBGene00011812	T16H12.2	T16H12.2	coding	-0.723218	0.00097608	0.022274
189076_at	WBGene00011888	T21B10.6	cutl-15	coding	0.660638	0.0012388	0.0254965
190830_at	WBGene00011894	T21C9.8	ttr-23	coding	3.02279	5.94521e-05	0.00580452
179287_s_at	WBGene00011908	T22A3.5	pash-1	coding	-0.473978	0.00356176	0.0432361
178038_at	WBGene00011949	T23F6.1	T23F6.1	coding	1.25726	0.000376175	0.0146592
178297_at	WBGene00011979	T24B8.5	T24B8.5	coding	2.4782	1.13519e-05	0.00375408
177955_at	WBGene00011982	T24C2.3	T24C2.3	coding	-0.635488	0.00159324	0.0290052
177523_at	WBGene00011984	T24C2.5	T24C2.5	coding	0.650916	0.00164738	0.0294228
172236_x_at	WBGene00011997	T24F1.5	T24F1.5	coding	0.891655	0.00184253	0.0308921
180818_at	WBGene00012005	T24H10.7	jun-1	coding	0.816621	0.00249363	0.0359845
188946_at	WBGene00012005	T24H10.7	jun-1	coding	1.68169	7.74593e-05	0.00646828
177598_at	WBGene00012034	T26C5.4	T26C5.4	coding	1.8464	6.56236e-05	0.00593659
179100_at	WBGene00012038	T26E3.5	T26E3.5	coding	-0.663957	0.00388002	0.0453499
179204_s_at	WBGene00012101	T27F2.4	T27F2.4	coding	1.71837	3.21575e-05	0.00492388
179171_at	WBGene00012107	T27F6.8	T27F6.8	coding	1.73426	0.000589502	0.0179063
179102_at	WBGene00012122	T28C6.8	T28C6.8	coding	0.595275	0.00156262	0.028858
191981_at	WBGene00012137	T28F4.2	asic-2	coding	0.65532	0.000962048	0.0222252
178922_at	WBGene00012140	T28F4.5	T28F4.5	coding	1.59176	0.0003148	0.013277
180520_at	WBGene00012143	T28H10.2	T28H10.2	coding	1.345	0.00427075	0.047508
186467_at	WBGene00012147	VC27A7L.1	VC27A7L.1	coding	0.658475	0.00331137	0.0418621
186668_s_at	WBGene00012151	VH15N14R.1	VH15N14R.1	coding	-0.832915	0.00439174	0.0482266
188064_at	WBGene00012178	W01C9.5	glb-27	coding	0.620761	0.00475639	0.0498782
173274_s_at	WBGene00012185	W01F3.2	W01F3.2	coding	3.93056	2.11543e-06	0.00257926
177817_at	WBGene00012185	W01F3.2	W01F3.2	coding	2.77119	2.25805e-05	0.0044556
183861_at	WBGene00012216	W02D9.10	W02D9.10	coding	1.37178	0.000458117	0.0160057
178428_at	WBGene00012297	W06D4.3	W06D4.3	coding	1.86737	9.24176e-05	0.0070855
190170_s_at	WBGene00012364	W09D12.1	W09D12.1	coding	2.25286	0.000127836	0.00832142
190906_at	WBGene00012383	Y5F2A.2	ttr-17	coding	0.875447	0.00118184	0.0248259
181925_at	WBGene00012421	Y9C2UA.1	Y9C2UA.1	coding	0.66409	0.00377956	0.0447018
184117_at	WBGene00012440	Y12A6A.2	Y12A6A.2	coding	0.770305	0.00110509	0.0238228
171754_x_at	WBGene00012443	Y15E3A.4	Y15E3A.4	coding	0.51158	0.00423764	0.0473039
172611_x_at	WBGene00012498	Y24F12A.3	Y24F12A.3	coding	-0.769922	0.00124132	0.0254965
181665_at	WBGene00012548	Y37D8A.6	Y37D8A.6	coding	1.1281	0.000613833	0.0182041
171992_x_at	WBGene00012584	Y38E10A.6	ceh-100	coding	-0.465874	0.00444854	0.0484688
186209_s_at	WBGene00012584	Y38E10A.6	ceh-100	coding	-0.488795	0.00373746	0.0444112
172635_x_at	WBGene00012593	Y38E10A.15	nspe-7	coding	5.35255	6.06764e-06	0.00305937
172628_x_at	WBGene00012594	Y38E10A.16	nspe-5	coding	2.2895	0.000139299	0.00855791
185850_at	WBGene00012623	Y38H6C.10	fbxa-149	coding	0.595201	0.0023462	0.0347634
192608_at	WBGene00012639	Y38H8A.5	Y38H8A.5	coding	0.640944	0.00126275	0.0256755
183896_at	WBGene00012646	Y39A1A.7	Y39A1A.7	coding	0.496785	0.00370727	0.044156
186368_at	WBGene00012654	Y39A1A.16	Y39A1A.16	coding	-0.673876	0.00112442	0.0240296
185229_at	WBGene00012668	Y39B6A.5	Y39B6A.5	coding	1.08484	0.000182118	0.0100295
185154_at	WBGene00012704	Y39C12A.1	Y39C12A.1	coding	1.80331	0.00051845	0.0169486
183663_s_at	WBGene00012755	Y41C4A.8	Y41C4A.8	coding	0.501761	0.00351372	0.0430315
191219_at	WBGene00012757	Y41C4A.11	Y41C4A.11	coding	1.52947	0.00184361	0.0308921
186001_s_at	WBGene00012758	Y41C4A.12	Y41C4A.12	coding	0.763441	0.00104084	0.0228264
186418_at	WBGene00012759	Y41C4A.13	Y41C4A.13	coding	1.65134	9.88337e-05	0.00722767
193975_at	WBGene00012782	Y43C5A.2	Y43C5A.2	coding	1.06858	0.000894867	0.0215534
179727_at	WBGene00012783	Y43C5A.3	Y43C5A.3	coding	2.80193	2.26573e-05	0.0044556
181579_at	WBGene00012802	Y43F4B.3	set-25	coding	-0.676957	0.00137674	0.0267858
181913_at	WBGene00012802	Y43F4B.3	set-25	coding	-0.487046	0.0034145	0.0423721
172568_x_at	WBGene00012813	Y43F8B.2	Y43F8B.2	coding	0.828345	0.00129215	0.0259078
173326_s_at	WBGene00012813	Y43F8B.2	Y43F8B.2	coding	0.943479	0.00139695	0.0270111
186384_s_at	WBGene00012841	Y43F11A.1	Y43F11A.1	coding	-0.614474	0.00318712	0.0411537
182843_at	WBGene00012850	Y44A6C.1	Y44A6C.1	coding	0.577124	0.00444094	0.0484645
180617_s_at	WBGene00012853	Y44A6D.2	Y44A6D.2	coding	0.938645	0.00269127	0.0377673
184128_s_at	WBGene00012859	Y45F3A.1	Y45F3A.1	coding	-0.793253	0.0016177	0.0291744
187467_s_at	WBGene00012896	Y46G5A.4	Y46G5A.4	coding	-0.577533	0.00221979	0.0340771
185215_at	WBGene00012916	Y46G5A.28	Y46G5A.28	coding	-0.728765	0.00117742	0.0247844
179854_at	WBGene00012923	Y47D3A.2	fbxa-128	coding	0.615223	0.0017739	0.0303043
191724_at	WBGene00012929	Y47D3A.16	rsks-1	coding	-0.646716	0.00235217	0.0347634
191933_at	WBGene00012936	Y47D3A.29	Y47D3A.29	coding	-0.486931	0.00317353	0.0410534
182279_at	WBGene00012947	Y47H9C.1	Y47H9C.1	coding	2.7678	7.15427e-05	0.00617788
186390_at	WBGene00012961	Y47H10A.5	Y47H10A.5	coding	2.4702	0.00301692	0.0399807
193926_at	WBGene00012968	Y48A6B.7	Y48A6B.7	coding	2.06123	9.1181e-05	0.0070855
193927_s_at	WBGene00012968	Y48A6B.7	Y48A6B.7	coding	2.38491	9.94992e-05	0.00722767
181805_at	WBGene00012987	Y48C3A.3	Y48C3A.3	coding	0.677398	0.00075203	0.0200164
173221_s_at	WBGene00013018	Y48G10A.1	Y48G10A.1	coding	-0.651316	0.00243526	0.0355077
189730_at	WBGene00013018	Y48G10A.1	Y48G10A.1	coding	-0.57536	0.00278238	0.0384853
173373_s_at	WBGene00013019	Y48G10A.2	Y48G10A.2	coding	1.74853	0.000230797	0.011315
184568_at	WBGene00013019	Y48G10A.2	Y48G10A.2	coding	1.59892	0.0004808	0.016394
184698_at	WBGene00013035	Y49E10.16	Y49E10.16	coding	0.725599	0.00242062	0.0353736
173412_s_at	WBGene00013077	Y51A2D.9	ttr-24	coding	1.19395	0.000963705	0.0222252
191333_at	WBGene00013079	Y51A2D.11	ttr-26	coding	4.64469	1.39029e-05	0.00380629
180128_at	WBGene00013104	Y51H4A.8	Y51H4A.8	coding	1.17202	0.000114867	0.00782844
181216_s_at	WBGene00013181	Y53H1B.2	Y53H1B.2	coding	1.658	0.000133249	0.00843798
180099_s_at	WBGene00013200	Y54E5A.5	Y54E5A.5	coding	0.517349	0.00327273	0.0415878
184804_at	WBGene00013215	Y54G11A.4	Y54G11A.4	coding	1.97843	3.66866e-05	0.00492388
184574_at	WBGene00013222	Y54G11B.1	Y54G11B.1	coding	0.662422	0.00102308	0.0227653
184994_s_at	WBGene00013236	Y56A3A.18	Y56A3A.18	coding	0.525679	0.0022537	0.0343948
186108_at	WBGene00013292	Y57G11A.4	Y57G11A.4	coding	1.13923	0.00234172	0.0347634
184948_at	WBGene00013295	Y57G11B.2	Y57G11B.2	coding	0.913932	0.000322966	0.013411
182294_at	WBGene00013359	Y60A3A.8	Y60A3A.8	coding	0.886334	0.000997083	0.0224832
175124_at	WBGene00013448	Y66D12A.24	Y66D12A.24	coding	0.566806	0.00351753	0.0430315
177490_at	WBGene00013481	Y69H2.3	Y69H2.3	coding	1.81023	0.000225045	0.0112073
182787_s_at	WBGene00013481	Y69H2.3	Y69H2.3	coding	2.98653	6.67556e-06	0.00305937
177665_at	WBGene00013482	Y69H2.7	Y69H2.7	coding	-3.02601	1.51453e-06	0.00257926
184098_s_at	WBGene00013515	Y73F4A.2	Y73F4A.2	coding	1.49047	0.000970239	0.022274
180975_at	WBGene00013580	Y79H2A.3	Y79H2A.3	coding	-0.536856	0.00269937	0.0378111
174834_at	WBGene00013591	Y81G3A.3	gcn-2	coding	-0.461809	0.00395717	0.0457064
192834_at	WBGene00013591	Y81G3A.3	gcn-2	coding	-0.68214	0.00224612	0.0343425
179868_at	WBGene00013592	Y81G3A.4	Y81G3A.4	coding	1.16467	0.000315369	0.013277
173410_s_at	WBGene00013593	Y87G2A.1	Y87G2A.1	coding	-1.12435	8.86912e-05	0.0070855
181535_at	WBGene00013593	Y87G2A.1	Y87G2A.1	coding	-1.06006	0.000129446	0.0083361
181922_at	WBGene00013595	Y87G2A.3	atg-4.1	coding	-0.914787	0.000595933	0.0179702
185737_at	WBGene00013606	Y102A5A.1	cand-1	coding	-0.593288	0.001837	0.0308921
193291_at	WBGene00013609	Y102A5B.3	clec-37	coding	-0.788364	0.000445491	0.0157455
186612_at	WBGene00013623	Y102A5C.19	fbxa-90	coding	1.20639	0.000980316	0.0223037
172627_x_at	WBGene00013636	Y105C5A.12	Y105C5A.12	coding	4.18723	9.42524e-07	0.00257926
190970_s_at	WBGene00013704	Y106G6D.8	Y106G6D.8	coding	1.44313	0.000212118	0.010818
193299_at	WBGene00013708	Y106G6E.4	Y106G6E.4	coding	0.566522	0.00175168	0.0301323
185688_at	WBGene00013721	Y106G6H.9	Y106G6H.9	coding	-0.978802	0.000407996	0.0152352
174156_s_at	WBGene00013735	Y111B2A.12	Y111B2A.12	coding	0.975062	0.00304898	0.0400505
186826_at	WBGene00013735	Y111B2A.12	Y111B2A.12	coding	0.915366	0.00448317	0.0487377
193715_at	WBGene00013736	Y111B2A.13	Y111B2A.13	coding	0.735324	0.000741515	0.0198461
186945_s_at	WBGene00013799	Y116A8C.22	Y116A8C.22	coding	-0.850506	0.000971622	0.022274
186969_at	WBGene00013806	Y116A8C.29	Y116A8C.29	coding	1.04586	0.000144277	0.00877091
188735_at	WBGene00013816	Y116F11A.1	Y116F11A.1	coding	-0.751819	0.0010089	0.0226154
193095_at	WBGene00013846	ZC84.1	ZC84.1	coding	-0.710635	0.0023896	0.0350551
186937_at	WBGene00013856	ZC168.2	ZC168.2	coding	1.63354	0.000151825	0.00904879
190988_at	WBGene00013882	ZC410.5	ZC410.5	coding	1.03093	0.000412182	0.0153053
191502_at	WBGene00013900	ZC443.5	ugt-18	coding	1.44936	0.00156752	0.028858
186811_s_at	WBGene00014000	ZK550.6	ZK550.6	coding	0.496475	0.0033392	0.0420109
177660_at	WBGene00014006	ZK596.1	ZK596.1	coding	1.23289	0.00119183	0.0249305
179401_at	WBGene00014039	ZK662.2	ZK662.2	coding	1.08343	0.000875435	0.0213904
179048_at	WBGene00014081	ZK795.1	ZK795.1	coding	0.893846	0.000532362	0.0170426
179528_at	WBGene00014108	ZK856.7	ZK856.7	coding	0.559787	0.00230293	0.0347567
177681_s_at	WBGene00014136	ZK896.5	ZK896.5	coding	0.593206	0.00399325	0.0459072
189160_at	WBGene00014138	ZK896.7	clec-186	coding	0.566954	0.00180147	0.0305387
178393_at	WBGene00014140	ZK899.1	ZK899.1	coding	1.42959	0.000581656	0.017751
178397_s_at	WBGene00014143	ZK899.5	ZK899.5	coding	-0.472876	0.00445481	0.0484987
193893_at	WBGene00014148	ZK909.3	ZK909.3	coding	1.98252	0.000370575	0.0144781
188734_at	WBGene00014164	ZK945.1	lact-2	coding	1.20149	0.00114093	0.0243196
190720_at	WBGene00014171	ZK970.1	ZK970.1	coding	0.73059	0.0010574	0.0229905
190585_at	WBGene00014173	ZK970.7	ZK970.7	coding	5.04355	1.42686e-05	0.00380629
183696_at	WBGene00014178	ZK1010.4	ZK1010.4	coding	0.986386	0.000951924	0.0222133
184102_s_at	WBGene00014182	ZK1025.2	ZK1025.2	coding	2.38027	9.68783e-06	0.0034935
182104_at	WBGene00014183	ZK1025.3	ZK1025.3	coding	3.01151	2.3901e-06	0.00257926
180920_s_at	WBGene00014194	ZK1037.6	ZK1037.6	coding	2.33427	0.000423403	0.0153577
189721_at	WBGene00014233	ZK1128.7	ZK1128.7	coding	0.804457	0.0029668	0.0396336
192943_at	WBGene00014241	ZK1251.3	ZK1251.3	coding	0.883429	0.000424561	0.0153631
187260_s_at	WBGene00014252	ZK1320.2	ZK1320.2	coding	0.994586	0.0011578	0.0245757
187245_s_at	WBGene00014253	ZK1320.3	ZK1320.3	coding	1.24236	0.00323504	0.0414146
191494_s_at	WBGene00014258	ZK1320.9	ZK1320.9	coding	0.725365	0.00178876	0.0304106
179820_s_at	WBGene00014262	ZK1321.4	ZK1321.4	coding	0.735088	0.000721877	0.0196807
174393_at	WBGene00014793	H40L08.2	H40L08.2	coding	1.21485	0.000648512	0.0187022
190114_at	WBGene00014826	R13H4.2	R13H4.2	coding	1.47471	0.000516007	0.016938
175195_at	WBGene00014836	T09F5.12	T09F5.12	coding	1.06743	0.000841344	0.0211351
181142_at	WBGene00015002	B0034.1	B0034.1	coding	1.4943	2.45438e-05	0.00454899
189457_at	WBGene00015044	B0213.15	cyp-34A9	coding	0.44875	0.00462279	0.0493182
188343_at	WBGene00015048	B0218.2	faah-2	coding	1.12546	0.000243852	0.0116804
180562_at	WBGene00015052	B0218.8	clec-52	coding	2.31398	0.000270414	0.0122804
185026_at	WBGene00015076	B0238.12	B0238.12	coding	2.2179	0.000105076	0.00746238
173945_s_at	WBGene00015128	B0303.7	B0303.7	coding	0.592066	0.00153592	0.0286362
173204_s_at	WBGene00015141	B0310.5	ugt-46	coding	0.56883	0.00197261	0.0318595
187570_at	WBGene00015142	B0310.6	B0310.6	coding	1.30823	0.000314455	0.013277
183142_at	WBGene00015152	B0348.2	B0348.2	coding	1.10669	0.00246066	0.0356843
175095_at	WBGene00015172	B0410.3	B0410.3	coding	1.10173	0.00021598	0.0108835
187512_at	WBGene00015179	B0416.3	B0416.3	coding	1.00868	0.00296937	0.0396336
187483_at	WBGene00015182	B0416.7	B0416.7	coding	2.13803	3.20049e-05	0.00492388
189040_at	WBGene00015264	B0563.7	B0563.7	coding	1.07819	0.000492902	0.0165393
185295_s_at	WBGene00015278	C01B10.3	C01B10.3	coding	2.27721	0.000147189	0.00887692
173737_at	WBGene00015295	C01C10.3	acl-12	coding	0.642433	0.00221844	0.0340771
187734_s_at	WBGene00015295	C01C10.3	acl-12	coding	0.59836	0.0016065	0.0290662
187168_s_at	WBGene00015321	C02B8.2	fbxc-38	coding	-0.690435	0.00213337	0.0334949
189065_at	WBGene00015332	C02C2.1	tyr-1	coding	1.47327	0.000232907	0.0113453
174177_at	WBGene00015350	C02F5.7	C02F5.7	coding	0.538514	0.00435397	0.0479853
191772_at	WBGene00015350	C02F5.7	C02F5.7	coding	0.514215	0.00451458	0.0488693
176757_at	WBGene00015354	C02F12.3	C02F12.3	coding	1.39191	0.000836678	0.021116
176803_at	WBGene00015382	C03B1.14	C03B1.14	coding	0.972705	0.000708781	0.0194441
172657_x_at	WBGene00015385	C03B8.2	C03B8.2	coding	0.594798	0.00394574	0.0456745
185286_at	WBGene00015398	C03G6.13	tag-293	coding	1.88443	1.77239e-05	0.00409205
181946_at	WBGene00015403	C03H5.1	clec-10	coding	0.655761	0.00124144	0.0254965
181947_s_at	WBGene00015403	C03H5.1	clec-10	coding	1.06941	0.000773914	0.0202017
180233_s_at	WBGene00015423	C04E6.7	C04E6.7	coding	0.810101	0.00192038	0.0314843
184285_at	WBGene00015437	C04E12.7	scrm-3	coding	0.721228	0.000699575	0.0192263
191543_at	WBGene00015455	C04G6.5	C04G6.5	coding	1.1768	0.000403132	0.0150906
185566_at	WBGene00015494	C05E11.3	C05E11.3	coding	0.518591	0.00321487	0.0413014
183766_at	WBGene00015499	C06A5.1	C06A5.1	coding	-0.680274	0.000815969	0.0208422
183120_at	WBGene00015545	C06G1.1	C06G1.1	coding	0.527089	0.00407065	0.0463757
183269_s_at	WBGene00015577	C07G3.9	ugt-64	coding	-0.7321	0.00357243	0.043262
172309_x_at	WBGene00015593	C08E3.1	C08E3.1	coding	4.09726	2.35069e-05	0.0044556
185434_at	WBGene00015602	C08E3.10	fbxa-158	coding	1.35608	0.000856781	0.021242
172565_x_at	WBGene00015605	C08E3.13	C08E3.13	coding	3.3421	7.08508e-06	0.00305937
180495_at	WBGene00015621	C09B7.2	C09B7.2	coding	0.552782	0.00178886	0.0304106
181956_at	WBGene00015645	C09E8.2	lips-7	coding	0.816067	0.00209517	0.0330734
181793_at	WBGene00015646	C09E8.3	mlt-10	coding	-0.508197	0.00417153	0.0468927
174580_at	WBGene00015650	C09G4.2	C09G4.2	coding	1.36868	3.42808e-05	0.00492388
191979_at	WBGene00015650	C09G4.2	C09G4.2	coding	1.43876	3.37369e-05	0.00492388
188162_at	WBGene00015660	C09H5.2	catp-3	coding	1.838	0.000480148	0.016394
188163_s_at	WBGene00015660	C09H5.2	catp-3	coding	1.65692	0.000524969	0.0170411
183526_at	WBGene00015759	C14C6.5	C14C6.5	coding	2.31555	7.00409e-05	0.00615308
183527_s_at	WBGene00015759	C14C6.5	C14C6.5	coding	2.09005	9.11769e-05	0.0070855
183089_at	WBGene00015791	C15C7.5	C15C7.5	coding	0.623804	0.00186896	0.0310093
175267_at	WBGene00015805	C15H9.11	C15H9.11	coding	1.60776	0.000157248	0.00919175
182754_at	WBGene00015823	C16B8.3	C16B8.3	coding	0.9695	0.00440914	0.048313
184261_at	WBGene00015852	C16C8.14	C16C8.14	coding	-0.503838	0.0038726	0.0453085
175122_at	WBGene00015857	C16D9.1	C16D9.1	coding	2.60278	0.00127802	0.0257947
182108_at	WBGene00015857	C16D9.1	C16D9.1	coding	2.22956	0.00396941	0.0457983
180379_s_at	WBGene00015913	C17F4.7	C17F4.7	coding	1.61892	0.000344178	0.0137653
184533_at	WBGene00015933	C17H12.8	C17H12.8	coding	2.23303	0.000357608	0.0140801
184534_s_at	WBGene00015933	C17H12.8	C17H12.8	coding	2.1278	0.00125205	0.0256452
187029_at	WBGene00015935	C17H12.10	C17H12.10	coding	1.62032	0.000679811	0.0189417
184853_at	WBGene00015947	C18A11.1	C18A11.1	coding	1.80594	1.85782e-05	0.00409205
184562_at	WBGene00015948	C18A11.2	C18A11.2	coding	1.06275	0.000425624	0.0153649
179959_at	WBGene00015954	C18B2.3	C18B2.3	coding	0.71389	0.0023894	0.0350551
179922_s_at	WBGene00015955	C18B2.4	C18B2.4	coding	0.810663	0.000566795	0.0174376
181643_at	WBGene00015980	C18G1.1	C18G1.1	coding	0.631889	0.00422263	0.0472237
181199_at	WBGene00015993	C18H7.1	C18H7.1	coding	1.2124	5.84052e-05	0.00580452
192648_at	WBGene00016003	C18H9.5	C18H9.5	coding	1.72179	0.000758763	0.0201603
185951_at	WBGene00016008	C23F12.3	C23F12.3	coding	0.52547	0.00263208	0.0370784
186448_at	WBGene00016009	C23F12.4	C23F12.4	coding	0.511463	0.00256149	0.0364972
182261_at	WBGene00016018	C23H3.2	C23H3.2	coding	1.14082	0.00170567	0.0297963
181967_at	WBGene00016028	C24A1.1	flp-24	coding	1.03834	0.000388339	0.0147952
181559_at	WBGene00016033	C24A3.2	C24A3.2	coding	0.642456	0.00466815	0.0495223
185721_at	WBGene00016095	C25E10.5	C25E10.5	coding	1.97504	3.1442e-05	0.00492388
185690_at	WBGene00016097	C25E10.8	C25E10.8	coding	3.08609	6.45034e-05	0.00589277
186880_at	WBGene00016099	C25E10.10	C25E10.10	coding	1.38325	0.000423373	0.0153577
174294_at	WBGene00016106	C25F6.7	C25F6.7	coding	0.457107	0.00407824	0.0463757
184624_s_at	WBGene00016119	C25H3.10	C25H3.10	coding	3.97157	8.83581e-05	0.0070855
175093_at	WBGene00016136	C26B9.7	C26B9.7	coding	0.607965	0.00381068	0.0448951
189263_at	WBGene00016147	C26F1.2	cyp-32A1	coding	1.21634	0.000160591	0.00924495
189264_s_at	WBGene00016147	C26F1.2	cyp-32A1	coding	2.4928	5.50282e-05	0.00568924
183214_at	WBGene00016150	C26F1.7	hint-3	coding	0.943763	0.000550464	0.0172494
191777_at	WBGene00016173	C27H5.3	fust-1	coding	-0.508814	0.00353264	0.0430891
185803_at	WBGene00016180	C28C12.4	C28C12.4	coding	0.934013	0.000801468	0.0205755
187165_at	WBGene00016181	C28C12.11	C28C12.11	coding	0.716725	0.000768841	0.0202017
188840_s_at	WBGene00016189	C28G1.4	C28G1.4	coding	-0.551959	0.00343301	0.0424584
187278_at	WBGene00016196	C28H8.5	C28H8.5	coding	1.52015	8.09596e-05	0.00665094
192112_s_at	WBGene00016201	C28H8.11	C28H8.11	coding	0.780498	0.00165965	0.0295356
176437_at	WBGene00016262	C30F12.3	C30F12.3	coding	0.991168	0.000290935	0.0128163
193390_at	WBGene00016293	C31H2.3	C31H2.3	coding	0.716526	0.000852365	0.0212041
179761_at	WBGene00016297	C32B5.4	fbxc-15	coding	-0.592468	0.0034672	0.0427715
180091_at	WBGene00016321	C32E8.3	C32E8.3	coding	0.612098	0.00166494	0.029595
174502_s_at	WBGene00016330	C32E12.4	C32E12.4	coding	-0.634365	0.00378898	0.0447436
185969_s_at	WBGene00016332	C32F10.4	C32F10.4	coding	1.02584	0.00067155	0.0188804
183569_at	WBGene00016362	C33G8.4	C33G8.4	coding	0.521248	0.00343623	0.0424584
184393_at	WBGene00016379	C33H5.13	C33H5.13	coding	1.1377	0.000684349	0.0189449
174951_at	WBGene00016407	C34D10.2	C34D10.2	coding	1.02688	0.000880366	0.0214543
184546_s_at	WBGene00016417	C34F11.8	C34F11.8	coding	1.78281	0.000852462	0.0212041
183115_at	WBGene00016425	C34H4.2	C34H4.2	coding	1.29999	8.0359e-05	0.00665094
189773_s_at	WBGene00016431	C35A11.4	C35A11.4	coding	0.899711	0.00106563	0.0230705
175059_at	WBGene00016436	C35B1.7	C35B1.7	coding	0.477365	0.00471005	0.0495729
190499_s_at	WBGene00016450	C35D10.14	clec-5	coding	0.954461	0.000769044	0.0202017
173323_at	WBGene00016453	C35E7.1	vet-2	coding	-0.649354	0.00457452	0.0491333
172811_x_at	WBGene00016462	C35E7.10	C35E7.10	coding	-0.645258	0.00288766	0.0390183
172814_x_at	WBGene00016462	C35E7.10	C35E7.10	coding	-0.675519	0.0018484	0.0308929
181164_at	WBGene00016507	C37H5.3	C37H5.3	coding	0.852852	0.000413152	0.0153053
185630_at	WBGene00016533	C39D10.6	C39D10.6	coding	0.848691	0.00110056	0.023759
184305_at	WBGene00016563	C41D11.4	C41D11.4	coding	-0.655433	0.00399828	0.0459304
180540_at	WBGene00016596	C42D4.3	C42D4.3	coding	4.27195	2.48582e-05	0.00455174
173930_s_at	WBGene00016630	C44B7.10	C44B7.10	coding	0.695425	0.00103089	0.0228264
176691_at	WBGene00016658	C45B2.1	C45B2.1	coding	1.65113	8.40266e-05	0.00682907
176680_at	WBGene00016659	C45B2.2	C45B2.2	coding	5.0853	5.45066e-05	0.00567391
176784_s_at	WBGene00016706	C46C11.3	C46C11.3	coding	0.483625	0.00462882	0.0493329
192363_at	WBGene00016716	C46F4.2	acs-17	coding	0.529173	0.00382544	0.0449993
183550_at	WBGene00016721	C46G7.1	C46G7.1	coding	0.847445	0.0014691	0.0278396
184268_s_at	WBGene00016733	C46H11.9	phat-2	coding	0.815124	0.00281388	0.0387455
176006_at	WBGene00016735	C46H11.11	fhod-1	coding	-0.730357	0.000591456	0.0179063
182249_at	WBGene00016738	C47D2.1	C47D2.1	coding	0.696473	0.000830635	0.021116
174347_s_at	WBGene00016769	C49C8.5	C49C8.5	coding	0.866636	0.000541902	0.0171223
180177_at	WBGene00016781	C49G7.3	C49G7.3	coding	1.77138	0.000155207	0.00910747
182713_s_at	WBGene00016782	C49G7.4	phat-3	coding	1.77712	5.0352e-05	0.00549398
180192_at	WBGene00016783	C49G7.5	irg-2	coding	1.5458	0.00203302	0.0324556
184711_at	WBGene00016788	C49G7.10	C49G7.10	coding	4.79141	2.97216e-05	0.00492388
180079_at	WBGene00016840	C50F2.7	C50F2.7	coding	1.14853	0.000433525	0.0156131
183381_at	WBGene00016845	C50F7.5	C50F7.5	coding	2.87937	5.02991e-05	0.00549398
188156_at	WBGene00016862	C52A10.1	C52A10.1	coding	3.51631	4.13232e-05	0.00505845
180650_at	WBGene00016866	C52B9.3	coel-1	coding	1.05579	0.00128341	0.0258349
173138_s_at	WBGene00016894	C53B7.3	C53B7.3	coding	2.30699	3.32421e-06	0.00257926
180628_at	WBGene00016894	C53B7.3	C53B7.3	coding	1.97429	3.24478e-05	0.00492388
174173_at	WBGene00016898	C53C9.2	C53C9.2	coding	1.65823	0.000593929	0.0179454
187500_at	WBGene00016898	C53C9.2	C53C9.2	coding	0.918557	0.000331283	0.0135198
186365_at	WBGene00016900	C53C11.2	C53C11.2	coding	0.87348	0.00167792	0.0296869
180064_at	WBGene00016915	C54D2.1	C54D2.1	coding	0.617199	0.00197064	0.0318595
172880_x_at	WBGene00016954	C55C3.4	C55C3.4	coding	-0.626884	0.00317396	0.0410534
180840_at	WBGene00016958	C55F2.2	ilys-4	coding	1.41948	0.000616646	0.0182041
187267_at	WBGene00016977	C56G2.1	C56G2.1	coding	-0.962597	0.000608669	0.018174
182186_at	WBGene00016999	D1005.5	D1005.5	coding	1.48344	0.00182393	0.0307317
176025_at	WBGene00017041	D2007.1	D2007.1	coding	1.1762	0.000184297	0.0100519
187178_s_at	WBGene00017054	D2024.7	gstk-2	coding	0.504165	0.00288825	0.0390183
180123_at	WBGene00017066	D2092.5	D2092.5	coding	-0.757039	0.00123122	0.0253896
187176_s_at	WBGene00017073	D2096.6	D2096.6	coding	0.856152	0.00221017	0.0340625
183473_at	WBGene00017076	D2096.9	D2096.9	coding	0.802088	0.00138161	0.026817
185220_s_at	WBGene00017078	D2096.11	D2096.11	coding	-0.536369	0.00273111	0.0380709
182723_at	WBGene00017126	E04F6.6	E04F6.6	coding	0.865707	0.00291536	0.039245
182486_at	WBGene00017127	E04F6.8	E04F6.8	coding	3.24509	1.66992e-06	0.00257926
192171_at	WBGene00017135	EEED8.4	EEED8.4	coding	-0.584712	0.00180157	0.0305387
192172_s_at	WBGene00017135	EEED8.4	EEED8.4	coding	-0.546215	0.00241772	0.0353653
172898_x_at	WBGene00017140	EEED8.12	EEED8.12	coding	-0.51752	0.00326355	0.0415754
183206_at	WBGene00017197	F07C3.9	F07C3.9	coding	0.573591	0.00316619	0.0410367
183989_at	WBGene00017226	F07G6.7	fbxa-53	coding	1.41185	0.0039165	0.0455601
182176_at	WBGene00017227	F07G6.8	F07G6.8	coding	0.440637	0.00470966	0.0495729
175114_s_at	WBGene00017262	F08F3.4	F08F3.4	coding	1.74143	0.000388764	0.0147952
183676_s_at	WBGene00017270	F08F8.5	numr-1	coding	3.83102	3.59413e-05	0.00492388
185985_s_at	WBGene00017296	F09E10.6	F09E10.6	coding	0.61884	0.00142318	0.0273156
185051_at	WBGene00017297	F09E10.7	F09E10.7	coding	1.30379	0.000387495	0.0147952
172344_x_at	WBGene00017305	F09F7.8	nspb-12	coding	2.40481	0.000118221	0.00798215
185335_at	WBGene00017335	F10D2.10	F10D2.10	coding	0.553135	0.00397882	0.0458107
181682_at	WBGene00017338	F10D7.1	F10D7.1	coding	0.813359	0.000646395	0.0187022
174632_at	WBGene00017342	F10D7.5	F10D7.5	coding	0.464652	0.00438314	0.0482245
181978_at	WBGene00017343	F10E7.1	F10E7.1	coding	-0.475815	0.00405436	0.0463557
183822_s_at	WBGene00017344	F10E7.2	F10E7.2	coding	-0.586531	0.00187809	0.0310928
175175_at	WBGene00017361	F10E9.12	F10E9.12	coding	1.34192	0.000182392	0.0100295
173633_at	WBGene00017372	F10G7.9	F10G7.9	coding	-0.648532	0.00137824	0.0267858
180070_s_at	WBGene00017372	F10G7.9	F10G7.9	coding	-0.692667	0.00233848	0.0347634
180766_at	WBGene00017418	F13B6.3	F13B6.3	coding	0.853446	0.000511533	0.0168275
182515_at	WBGene00017420	F13B9.2	F13B9.2	coding	0.632728	0.00110035	0.023759
181532_at	WBGene00017437	F13H8.4	nmgp-1	coding	1.01787	0.000435591	0.0156504
181117_at	WBGene00017445	F14B8.2	F14B8.2	coding	0.727812	0.00125867	0.0256744
176786_at	WBGene00017471	F14H12.3	F14H12.3	coding	1.45851	3.01372e-05	0.00492388
176787_s_at	WBGene00017471	F14H12.3	F14H12.3	coding	1.76036	3.12003e-05	0.00492388
173658_at	WBGene00017478	F15A8.6	F15A8.6	coding	0.58532	0.00174106	0.0300007
181539_at	WBGene00017504	F16B4.2	F16B4.2	coding	1.44448	0.00177963	0.0303215
183062_at	WBGene00017506	F16B4.4	F16B4.4	coding	4.12324	5.7763e-06	0.00305937
190872_at	WBGene00017510	F16B4.9	nhr-178	coding	0.806131	0.0027049	0.0378536
181264_at	WBGene00017513	F16F9.1	F16F9.1	coding	0.636594	0.00136305	0.0266953
188201_at	WBGene00017515	F16F9.4	F16F9.4	coding	0.539464	0.00347281	0.042806
186158_at	WBGene00017530	F16H11.1	F16H11.1	coding	1.07502	0.000465005	0.0160829
186304_at	WBGene00017574	F18F11.1	F18F11.1	coding	0.599683	0.00151366	0.028353
182444_at	WBGene00017582	F18G5.6	F18G5.6	coding	1.02449	0.000929607	0.0220753
186930_s_at	WBGene00017606	F19F10.10	F19F10.10	coding	-0.488189	0.00388652	0.0453499
187406_s_at	WBGene00017607	F19F10.11	F19F10.11	coding	-0.517161	0.00297291	0.0396336
187477_s_at	WBGene00017607	F19F10.11	F19F10.11	coding	-0.722297	0.00339604	0.0423721
172426_x_at	WBGene00017613	F20A1.1	F20A1.1	coding	0.527665	0.00383918	0.045126
186043_at	WBGene00017621	F20A1.10	F20A1.10	coding	2.1912	4.6585e-05	0.00528358
181957_at	WBGene00017628	F20B6.4	F20B6.4	coding	0.53267	0.00467372	0.0495223
189488_at	WBGene00017637	F20D6.8	F20D6.8	coding	0.544525	0.00371763	0.0442447
185628_at	WBGene00017663	F21D12.3	F21D12.3	coding	0.659689	0.00105574	0.0229874
183815_at	WBGene00017667	F21E9.3	ttr-37	coding	0.965351	0.00193567	0.0316072
184150_at	WBGene00017671	F21F3.1	pgal-1	coding	1.20474	0.000137009	0.00852018
187282_at	WBGene00017698	F22B7.9	F22B7.9	coding	0.534361	0.00404902	0.0463381
184400_at	WBGene00017726	F22H10.2	F22H10.2	coding	2.45039	5.94658e-06	0.00305937
184289_at	WBGene00017727	F22H10.3	F22H10.3	coding	2.09455	3.59167e-05	0.00492388
179826_s_at	WBGene00017738	F23C8.9	F23C8.9	coding	-0.581519	0.00245109	0.0355861
190070_at	WBGene00017747	F23F1.6	F23F1.6	coding	0.624155	0.00127235	0.0257486
176007_at	WBGene00017764	F25A2.1	F25A2.1	coding	0.967291	0.000873316	0.0213904
183450_at	WBGene00017772	F25B4.9	clec-1	coding	2.09901	2.01168e-05	0.00423931
189616_at	WBGene00017798	F25G6.7	F25G6.7	coding	-0.45623	0.0044987	0.0487924
189058_at	WBGene00017806	F26A1.8	F26A1.8	coding	0.864746	0.00104659	0.022861
172564_x_at	WBGene00017813	F26A10.1	F26A10.1	coding	1.09148	0.000465618	0.0160829
175037_at	WBGene00017837	F26G1.1	F26G1.1	coding	-0.513479	0.00354147	0.0431276
181202_at	WBGene00017838	F26G1.2	F26G1.2	coding	2.55413	5.10861e-06	0.00298618
181052_at	WBGene00017840	F26G1.4	ttm-2	coding	0.653137	0.00263243	0.0370784
181410_s_at	WBGene00017841	F26G1.5	F26G1.5	coding	1.28993	0.000204589	0.010685
185241_at	WBGene00017894	F28B12.1	F28B12.1	coding	0.542343	0.00375845	0.0445561
189400_s_at	WBGene00017895	F28B12.3	vrk-1	coding	-0.48223	0.00476202	0.0498782
184744_at	WBGene00017901	F28E10.2	F28E10.2	coding	1.34786	0.000114346	0.00782806
182304_s_at	WBGene00017909	F28H1.4	F28H1.4	coding	0.575672	0.00414235	0.0466682
182187_s_at	WBGene00017930	F29G9.1	F29G9.1	coding	-1.62706	0.000580463	0.0177503
183621_at	WBGene00017964	F31F7.1	F31F7.1	coding	2.11499	0.000180459	0.0100295
190628_at	WBGene00017970	F32A5.4	F32A5.4	coding	0.791584	0.00137584	0.0267858
189171_at	WBGene00017971	F32A5.8	F32A5.8	coding	0.718939	0.000848624	0.0212041
176681_at	WBGene00018031	F35B3.4	F35B3.4	coding	3.39311	3.44758e-05	0.00492388
174220_at	WBGene00018044	F35D11.3	F35D11.3	coding	0.556597	0.00284788	0.0388528
185451_at	WBGene00018044	F35D11.3	F35D11.3	coding	0.553341	0.00285959	0.0388954
183694_at	WBGene00018085	F36A4.8	ttr-20	coding	0.718499	0.00221211	0.0340625
185415_at	WBGene00018117	F36H12.1	nlp-47	coding	0.921013	0.00157481	0.0288964
171919_x_at	WBGene00018145	F37C4.5	F37C4.5	coding	1.27413	9.29958e-05	0.0070855
181941_s_at	WBGene00018145	F37C4.5	F37C4.5	coding	1.35213	6.36797e-05	0.00589277
194212_x_at	WBGene00018145	F37C4.5	F37C4.5	coding	1.24497	0.000134375	0.00847399
183407_at	WBGene00018251	F40H3.3	F40H3.3	coding	0.646832	0.00395773	0.0457064
175470_at	WBGene00018257	F41B4.1	F41B4.1	coding	1.02106	0.00161824	0.0291744
175918_at	WBGene00018259	F41B4.3	F41B4.3	coding	1.66484	2.54843e-05	0.0045566
192823_at	WBGene00018268	F41C3.2	F41C3.2	coding	1.48577	3.21061e-05	0.00492388
180419_at	WBGene00018274	F41C3.8	F41C3.8	coding	0.771371	0.000617394	0.0182041
183653_at	WBGene00018282	F41D9.2	F41D9.2	coding	0.76002	0.000892826	0.0215534
172385_x_at	WBGene00018298	F41G3.1	F41G3.1	coding	1.39238	0.000121751	0.00808023
186159_at	WBGene00018318	F41H10.5	F41H10.5	coding	0.805758	0.00185459	0.0308929
183902_at	WBGene00018393	F43E2.5	msra-1	coding	2.83917	3.76034e-05	0.00492388
176773_at	WBGene00018452	F45D11.5	F45D11.5	coding	0.837726	0.00201306	0.0322048
181827_at	WBGene00018465	F45E1.4	F45E1.4	coding	1.25698	7.07817e-05	0.00617788
182286_at	WBGene00018465	F45E1.4	F45E1.4	coding	1.18429	0.000391345	0.0147952
183320_at	WBGene00018470	F45E4.5	F45E4.5	coding	2.43185	3.16331e-05	0.00492388
185816_at	WBGene00018476	F45E12.6	F45E12.6	coding	0.676177	0.00288812	0.0390183
186528_s_at	WBGene00018492	F46E10.11	F46E10.11	coding	3.88893	2.07442e-06	0.00257926
184462_at	WBGene00018510	F46F11.7	F46F11.7	coding	0.685948	0.000768097	0.0202017
187668_at	WBGene00018562	F47D12.6	F47D12.6	coding	1.081	0.000528903	0.0170411
181519_at	WBGene00018565	F47E1.1	F47E1.1	coding	0.920255	0.00234949	0.0347634
182681_at	WBGene00018590	F48B9.4	nlp-37	coding	0.959476	0.000282398	0.0125862
189786_at	WBGene00018591	F48B9.5	npax-2	coding	1.33134	0.000562172	0.0174128
180925_at	WBGene00018643	F49F1.1	F49F1.1	coding	0.534131	0.00308086	0.0403299
180727_at	WBGene00018645	F49F1.5	F49F1.5	coding	1.07648	0.00225744	0.0343948
180973_at	WBGene00018646	F49F1.6	F49F1.6	coding	0.746748	0.00303984	0.0400505
181132_s_at	WBGene00018647	F49F1.7	F49F1.7	coding	0.954715	0.00035222	0.0139517
184820_at	WBGene00018655	F49H12.4	F49H12.4	coding	0.469122	0.00351485	0.0430315
182037_at	WBGene00018690	F52D2.8	fbxa-46	coding	-1.02677	0.000892422	0.0215534
191287_at	WBGene00018696	F52E1.8	pho-6	coding	1.17389	0.00100405	0.0225733
180261_s_at	WBGene00018702	F52E4.5	F52E4.5	coding	1.84563	3.77977e-05	0.00492388
180453_at	WBGene00018724	F53A9.1	F53A9.1	coding	2.78672	2.62929e-06	0.00257926
180642_at	WBGene00018725	F53A9.2	F53A9.2	coding	3.8309	5.37383e-06	0.00302487
172363_x_at	WBGene00018729	F53A9.6	F53A9.6	coding	3.84102	9.55965e-07	0.00257926
180612_s_at	WBGene00018731	F53A9.8	F53A9.8	coding	2.80935	1.13625e-05	0.00375408
187402_at	WBGene00018732	F53A9.9	F53A9.9	coding	1.85416	0.000105893	0.0074854
186288_at	WBGene00018734	F53A10.2	F53A10.2	coding	-0.580379	0.00163235	0.0292899
178695_at	WBGene00018744	F53B3.6	F53B3.6	coding	1.78604	3.45958e-05	0.00492388
182777_at	WBGene00018749	F53C3.5	F53C3.5	coding	0.797877	0.00217912	0.0337942
176586_s_at	WBGene00018776	F53H1.1	F53H1.1	coding	-0.609741	0.00331522	0.0418621
188547_at	WBGene00018776	F53H1.1	F53H1.1	coding	-0.680823	0.00146713	0.027837
188548_s_at	WBGene00018776	F53H1.1	F53H1.1	coding	-0.998119	0.000722585	0.0196807
181792_s_at	WBGene00018778	F53H1.4	F53H1.4	coding	-0.763249	0.000774243	0.0202017
172583_x_at	WBGene00018803	F54D10.2	fbxa-24	coding	1.53625	0.00194543	0.0316899
180150_at	WBGene00018823	F54E2.1	F54E2.1	coding	2.46038	6.47514e-05	0.00589277
187829_s_at	WBGene00018874	F55C12.7	tag-234	coding	1.3265	0.000468852	0.0161579
180613_at	WBGene00018899	F55G1.1	F55G1.1	coding	0.538071	0.00252075	0.0361078
173302_at	WBGene00018900	F55G1.4	rod-1	coding	-0.662243	0.00138505	0.0268495
181020_at	WBGene00018900	F55G1.4	rod-1	coding	-0.741574	0.00408731	0.0463757
192024_s_at	WBGene00018915	F56A4.7	str-267	coding	1.76041	1.98844e-05	0.00423931
176756_s_at	WBGene00018921	F56A6.1	sago-2	coding	0.732554	0.00209804	0.0330734
180806_at	WBGene00018945	F56C3.8	F56C3.8	coding	1.60084	4.27458e-05	0.00505845
180704_at	WBGene00018946	F56C3.9	F56C3.9	coding	0.887349	0.00169597	0.0297963
183940_at	WBGene00018966	F56D2.5	F56D2.5	coding	1.35392	0.00269055	0.0377673
181565_at	WBGene00018971	F56D6.2	clec-67	coding	1.17621	0.000884782	0.021477
189049_s_at	WBGene00018984	F56F10.1	F56F10.1	coding	0.56029	0.00355582	0.0431985
190361_s_at	WBGene00018986	F56F10.3	cdo-1	coding	1.39331	0.00238487	0.0350551
192239_at	WBGene00018997	F57B9.3	F57B9.3	coding	0.631504	0.00425461	0.0474058
185943_at	WBGene00019002	F57B10.4	F57B10.4	coding	-0.707511	0.000844335	0.0211753
187735_at	WBGene00019011	F57C9.4	F57C9.4	coding	-0.596981	0.00394017	0.0456745
181855_at	WBGene00019022	F58A6.1	F58A6.1	coding	0.587395	0.00209874	0.0330734
184706_at	WBGene00019045	F58E1.14	fbxb-47	coding	-0.562169	0.00209033	0.0330734
183014_at	WBGene00019090	F59A7.2	F59A7.2	coding	1.02064	0.000192397	0.0102598
185802_at	WBGene00019111	F59E11.5	F59E11.5	coding	0.910725	0.00051856	0.0169486
185185_at	WBGene00019113	F59E11.7	F59E11.7	coding	2.78918	1.32986e-05	0.00380629
174168_s_at	WBGene00019124	F59E12.9	F59E12.9	coding	-0.498289	0.00304182	0.0400505
185155_at	WBGene00019149	H03E18.2	H03E18.2	coding	1.02293	0.0025149	0.0360698
176384_at	WBGene00019160	H05L03.3	H05L03.3	coding	1.28982	0.000246109	0.0116804
185177_at	WBGene00019182	H10E21.1	H10E21.1	coding	0.454264	0.0045392	0.0489419
185453_at	WBGene00019197	H14A12.5	H14A12.5	coding	1.73617	0.000264983	0.0122501
185723_at	WBGene00019203	H14N18.3	ttr-47	coding	0.780815	0.00230144	0.0347567
188980_at	WBGene00019233	H23N18.2	ugt-14	coding	-0.558597	0.00408203	0.0463757
179758_at	WBGene00019300	K02D7.5	K02D7.5	coding	0.782738	0.00054744	0.0171901
176252_at	WBGene00019304	K02D10.4	K02D10.4	coding	0.861107	0.000333452	0.0135198
185649_at	WBGene00019320	K02E10.6	K02E10.6	coding	0.942486	0.000647866	0.0187022
181450_at	WBGene00019332	K02F3.9	K02F3.9	coding	1.33706	0.00330365	0.0418408
188439_at	WBGene00019361	K03E5.2	K03E5.2	coding	1.27835	0.000935783	0.0221299
180627_at	WBGene00019388	K04F1.9	K04F1.9	coding	1.76977	0.000671077	0.0188804
183702_at	WBGene00019404	K05B2.4	K05B2.4	coding	0.898357	0.000959331	0.0222252
186179_at	WBGene00019411	K05F1.10	K05F1.10	coding	0.652025	0.00221913	0.0340771
173277_at	WBGene00019468	K07B1.8	K07B1.8	coding	-1.72982	0.00304626	0.0400505
191793_at	WBGene00019478	K07C11.5	cri-2	coding	1.56659	6.08024e-05	0.0058118
186360_at	WBGene00019480	K07C11.8	K07C11.8	coding	1.05875	0.000246909	0.0116804
180476_at	WBGene00019489	K07E1.1	K07E1.1	coding	1.0445	0.00235208	0.0347634
183392_at	WBGene00019490	K07E3.1	K07E3.1	coding	-0.611698	0.00279839	0.0386112
176311_at	WBGene00019538	K08D12.4	K08D12.4	coding	0.659197	0.00156606	0.028858
184107_at	WBGene00019564	K09D9.1	K09D9.1	coding	5.14224	4.54305e-05	0.0052307
173495_at	WBGene00019655	K11G9.5	K11G9.5	coding	1.52804	0.000636141	0.0185924
179733_s_at	WBGene00019655	K11G9.5	K11G9.5	coding	1.29027	0.000203269	0.0106527
192003_s_at	WBGene00019656	K11G12.5	K11G12.5	coding	0.480488	0.00359148	0.0433564
184313_s_at	WBGene00019660	K11H12.4	K11H12.4	coding	1.98651	0.000107873	0.00755509
184520_at	WBGene00019712	M01E11.3	M01E11.3	coding	-0.677926	0.00312297	0.0406708
185517_at	WBGene00019713	M01E11.4	pqn-52	coding	0.634942	0.00228656	0.0346575
184093_at	WBGene00019717	M01H9.1	trx-3	coding	0.866674	0.000784415	0.0203439
190094_s_at	WBGene00019730	M02D8.4	asns-2	coding	0.860438	0.000470917	0.0161923
174060_at	WBGene00019734	M02E1.2	M02E1.2	coding	1.23476	0.000104362	0.00746238
184035_at	WBGene00019738	M02F4.7	clec-265	coding	1.9831	0.000303436	0.0131022
176002_at	WBGene00019744	M02H5.8	M02H5.8	coding	1.12871	0.00126476	0.0256755
172447_at	WBGene00019750	M03D4.3	M03D4.3	coding	0.7859	0.00225859	0.0343948
181683_at	WBGene00019754	M03E7.2	M03E7.2	coding	0.880291	0.000459267	0.016009
174254_at	WBGene00019759	M03F4.6	M03F4.6	coding	0.49659	0.00359684	0.0433564
181713_s_at	WBGene00019759	M03F4.6	M03F4.6	coding	0.459799	0.0041028	0.0463757
184106_at	WBGene00019761	M03F8.1	M03F8.1	coding	1.12195	0.000197841	0.0104697
188979_at	WBGene00019770	M04F3.4	M04F3.4	coding	0.527021	0.00261989	0.0370462
180311_at	WBGene00019772	M04G7.1	M04G7.1	coding	0.638259	0.00257361	0.0365773
177279_at	WBGene00019780	M60.4	M60.4	coding	2.47413	1.32783e-05	0.00380629
173685_s_at	WBGene00019781	M60.6	M60.6	coding	1.21182	0.000268726	0.0122804
180784_at	WBGene00019812	R01H2.4	R01H2.4	coding	0.57125	0.00162162	0.0292006
184049_at	WBGene00019820	R02D3.2	cogc-8	coding	-0.469692	0.00443593	0.0484645
193931_at	WBGene00019828	R02E12.4	R02E12.4	coding	0.734846	0.00409695	0.0463757
186182_s_at	WBGene00019830	R02E12.6	hrg-1	coding	0.545307	0.00231942	0.0347634
186074_at	WBGene00019858	R03H10.6	R03H10.6	coding	1.09442	0.000442459	0.0157259
184183_s_at	WBGene00019868	R04B3.3	R04B3.3	coding	0.614564	0.00454704	0.0489419
175850_at	WBGene00019904	R05G9.2	R05G9.2	coding	0.982544	0.000553034	0.0172587
175872_at	WBGene00019914	R06B10.3	clec-150	coding	2.6161	3.01522e-06	0.00257926
186278_at	WBGene00019914	R06B10.3	clec-150	coding	2.75962	9.39396e-06	0.0034935
189877_at	WBGene00019940	R07G3.3	npp-21	coding	-0.55089	0.00393577	0.0456745
184612_s_at	WBGene00019953	R08C7.10	wapl-1	coding	-0.460543	0.0041123	0.0464329
189519_at	WBGene00019967	R08F11.3	cyp-33C8	coding	1.31821	0.000153422	0.00910747
186072_s_at	WBGene00019968	R08F11.4	R08F11.4	coding	1.10221	0.000216266	0.0108835
185414_at	WBGene00019988	R09F10.5	R09F10.5	coding	0.590365	0.00362486	0.0436188
188521_at	WBGene00020004	R11E3.2	R11E3.2	coding	-0.452023	0.00442459	0.0484125
189802_s_at	WBGene00020007	R11F4.1	R11F4.1	coding	1.06928	0.000736949	0.019821
173561_s_at	WBGene00020029	R12C12.9	R12C12.9	coding	0.842755	0.000914937	0.0218806
172346_x_at	WBGene00020033	R12E2.7	R12E2.7	coding	1.60014	0.000162134	0.00929852
175990_at	WBGene00020047	R13A5.3	ttr-32	coding	1.77891	3.85539e-05	0.00492388
176118_at	WBGene00020049	R13A5.6	ttr-8	coding	2.12505	0.000328057	0.0135198
176360_at	WBGene00020052	R13A5.10	R13A5.10	coding	0.885448	0.000874909	0.0213904
182871_at	WBGene00020143	T01C8.2	T01C8.2	coding	1.48383	9.97939e-05	0.00722767
190037_s_at	WBGene00020146	T01C8.5	T01C8.5	coding	0.719944	0.000924058	0.0219778
191004_at	WBGene00020153	T01G6.6	nhr-212	coding	0.573138	0.00222728	0.0341576
182325_at	WBGene00020201	T04A6.2	T04A6.2	coding	0.80006	0.00438823	0.0482245
191002_at	WBGene00020224	T05A7.7	T05A7.7	coding	0.467474	0.00416424	0.0468454
182235_at	WBGene00020248	T05C1.1	T05C1.1	coding	1.24085	5.71913e-05	0.00575625
182209_s_at	WBGene00020261	T05E7.5	vet-1	coding	-0.530331	0.00432803	0.0478729
188532_s_at	WBGene00020263	T05E8.3	T05E8.3	coding	-0.698966	0.00180841	0.030606
182457_at	WBGene00020317	T07E3.6	pdf-1	coding	0.808872	0.00304712	0.0400505
182980_at	WBGene00020341	T08B1.4	T08B1.4	coding	1.14866	0.000382203	0.0147302
180625_at	WBGene00020345	T08B2.4	T08B2.4	coding	0.899636	0.00128541	0.0258409
176871_at	WBGene00020346	T08B2.5	T08B2.5	coding	-0.465638	0.00405971	0.0463557
185449_s_at	WBGene00020349	T08B2.11	T08B2.11	coding	-0.626427	0.00330909	0.0418621
185288_at	WBGene00020363	T08E11.7	fbxa-3	coding	1.5329	0.00158106	0.0289506
189666_s_at	WBGene00020369	T08H10.1	T08H10.1	coding	1.05361	0.00136499	0.026699
190674_at	WBGene00020373	T09A12.2	T09A12.2	coding	1.01783	0.000188619	0.0101654
185182_s_at	WBGene00020421	T10E10.4	T10E10.4	coding	1.79932	6.27534e-05	0.00588147
189688_at	WBGene00020446	T12B3.3	T12B3.3	coding	0.602571	0.00215638	0.0335948
182259_at	WBGene00020467	T12F5.2	T12F5.2	coding	-0.58722	0.00469066	0.049538
189517_at	WBGene00020471	T13B5.3	pho-14	coding	1.87882	5.87198e-05	0.00580452
192113_s_at	WBGene00020496	T13H2.5	spat-3	coding	-0.626147	0.00155552	0.0287951
183575_at	WBGene00020497	T14A8.2	T14A8.2	coding	1.01037	0.000770568	0.0202017
175294_s_at	WBGene00020551	T17H7.7	T17H7.7	coding	0.782811	0.0040983	0.0463757
180614_at	WBGene00020551	T17H7.7	T17H7.7	coding	0.870808	0.00406882	0.0463757
180418_at	WBGene00020571	T19D7.3	lpr-7	coding	0.60644	0.00286124	0.0388954
181055_at	WBGene00020571	T19D7.3	lpr-7	coding	0.555593	0.00394596	0.0456745
180999_at	WBGene00020595	T20B5.2	T20B5.2	coding	1.47826	0.000589646	0.0179063
190270_at	WBGene00020651	T21D12.12	T21D12.12	coding	1.86617	0.000193263	0.01027
182628_s_at	WBGene00020658	T21F4.1	T21F4.1	coding	1.20076	9.77417e-05	0.00722767
181097_at	WBGene00020662	T21H3.1	T21H3.1	coding	2.21343	3.85388e-05	0.00492388
180524_at	WBGene00020670	T22B2.6	T22B2.6	coding	1.05394	0.000125345	0.00824948
180616_at	WBGene00020672	T22B7.3	T22B7.3	coding	-0.620961	0.00285106	0.0388613
183178_at	WBGene00020690	T22E5.1	T22E5.1	coding	1.06076	0.000688769	0.0189636
176755_at	WBGene00020703	T22F7.4	T22F7.4	coding	1.01328	0.00177157	0.0303043
184818_at	WBGene00020720	T23B12.5	T23B12.5	coding	1.72929	2.71774e-05	0.00480282
184855_at	WBGene00020722	T23B12.8	T23B12.8	coding	0.970394	0.000267341	0.0122804
172872_x_at	WBGene00020736	T23F2.3	T23F2.3	coding	1.22459	0.000284233	0.0126074
187571_at	WBGene00020737	T23F2.4	T23F2.4	coding	0.921233	0.00281452	0.0387455
180240_at	WBGene00020740	T23F4.2	T23F4.2	coding	1.1128	9.32426e-05	0.0070855
188383_at	WBGene00020742	T23H2.3	T23H2.3	coding	-1.09777	9.44037e-05	0.00713805
182815_at	WBGene00020760	T24C4.4	T24C4.4	coding	2.87232	2.03625e-05	0.00423931
184236_at	WBGene00020766	T24C12.4	T24C12.4	coding	1.14944	0.00031935	0.0133204
175017_s_at	WBGene00020784	T24H7.5	tat-4	coding	0.534564	0.00323066	0.0414146
188289_s_at	WBGene00020784	T24H7.5	tat-4	coding	0.485233	0.00323265	0.0414146
183218_at	WBGene00020792	T25B6.6	T25B6.6	coding	1.56882	0.000336575	0.0135325
187428_at	WBGene00020803	T25E4.1	T25E4.1	coding	1.27109	0.000247473	0.0116804
175193_at	WBGene00020806	T25F10.3	T25F10.3	coding	0.594385	0.00326957	0.0415824
186385_at	WBGene00020806	T25F10.3	T25F10.3	coding	0.496939	0.00316661	0.0410367
186041_at	WBGene00020811	T25G12.3	T25G12.3	coding	0.972119	0.00034865	0.0138712
190028_at	WBGene00020849	T27B7.2	nhr-225	coding	0.96763	0.000182799	0.0100295
179928_s_at	WBGene00020854	T27C4.1	T27C4.1	coding	0.792873	0.00420273	0.0471127
171986_x_at	WBGene00020862	T27E4.4	fip-2	coding	1.24197	0.00231979	0.0347634
172284_x_at	WBGene00020862	T27E4.4	fip-2	coding	1.3709	0.000398943	0.0150078
173756_at	WBGene00020865	T27E4.7	T27E4.7	coding	1.08229	0.000207309	0.010714
173757_s_at	WBGene00020865	T27E4.7	T27E4.7	coding	1.10519	0.000229367	0.0112813
180703_at	WBGene00020886	T28B4.3	ttr-6	coding	0.586605	0.00304516	0.0400505
181524_at	WBGene00020887	T28B4.4	T28B4.4	coding	1.19185	0.000219954	0.0110326
185343_at	WBGene00020893	T28C12.6	T28C12.6	coding	0.857414	0.00275246	0.0382027
187493_at	WBGene00020895	T28D9.3	T28D9.3	coding	0.705504	0.00362832	0.0436259
186066_at	WBGene00020912	W01A11.7	W01A11.7	coding	1.12562	8.09586e-05	0.00665094
185402_at	WBGene00020929	W02C12.2	W02C12.2	coding	0.582697	0.00438838	0.0482245
184004_s_at	WBGene00020973	W03B1.3	W03B1.3	coding	-0.462267	0.00427941	0.047508
181874_at	WBGene00020995	W03F8.6	W03F8.6	coding	1.31865	0.000312045	0.013277
189824_at	WBGene00020998	W03F8.10	W03F8.10	coding	-0.770543	0.00097524	0.022274
180966_s_at	WBGene00021018	W04B5.1	W04B5.1	coding	0.717461	0.00258355	0.0366276
179806_at	WBGene00021048	W05H9.1	W05H9.1	coding	0.689727	0.00119001	0.0249305
184338_s_at	WBGene00021053	W06A11.2	W06A11.2	coding	-0.935797	0.000473214	0.0162345
186226_at	WBGene00021055	W06A11.4	W06A11.4	coding	-0.461967	0.00391808	0.0455601
175426_s_at	WBGene00021059	W06B11.1	W06B11.1	coding	0.720075	0.00104434	0.022861
184218_at	WBGene00021059	W06B11.1	W06B11.1	coding	0.713779	0.00132612	0.0262427
184453_at	WBGene00021060	W06B11.3	dct-11	coding	0.653147	0.00201171	0.0322048
182886_at	WBGene00021071	W07B8.3	W07B8.3	coding	0.862154	0.0003174	0.0133204
187780_at	WBGene00021071	W07B8.3	W07B8.3	coding	0.791359	0.00121735	0.0252749
172515_x_at	WBGene00021079	W08A12.2	W08A12.2	coding	2.07379	0.000159556	0.00924495
184769_at	WBGene00021083	W08E12.2	W08E12.2	coding	0.905548	0.00234193	0.0347634
172503_x_at	WBGene00021084	W08E12.3	W08E12.3	coding	1.29473	6.30793e-05	0.00588147
172545_x_at	WBGene00021085	W08E12.4	W08E12.4	coding	1.10672	0.000309689	0.0132582
184591_at	WBGene00021089	W08E12.8	W08E12.8	coding	0.50595	0.00288014	0.0390183
184103_s_at	WBGene00021107	W09B7.2	W09B7.2	coding	1.67469	3.5074e-05	0.00492388
185147_at	WBGene00021116	W09G10.3	W09G10.3	coding	0.597804	0.00189114	0.0312308
184531_s_at	WBGene00021134	W10G11.1	W10G11.1	coding	0.788645	0.00103698	0.0228264
184774_at	WBGene00021180	Y9C9A.13	Y9C9A.13	coding	-0.696547	0.00410166	0.0463757
172310_x_at	WBGene00021186	Y9D1A.1	Y9D1A.1	coding	-1.04197	0.000633841	0.0185609
172294_x_at	WBGene00021187	Y9D1A.2	Y9D1A.2	coding	-1.29372	0.000464905	0.0160829
184214_s_at	WBGene00021205	Y17G9B.8	Y17G9B.8	coding	-0.687134	0.00215718	0.0335948
175253_s_at	WBGene00021219	Y19D10A.4	Y19D10A.4	coding	3.93493	1.59652e-06	0.00257926
180813_s_at	WBGene00021219	Y19D10A.4	Y19D10A.4	coding	4.05623	1.69955e-06	0.00257926
180592_s_at	WBGene00021224	Y19D10A.9	clec-209	coding	4.70449	3.61164e-07	0.00257926
176347_at	WBGene00021253	Y22D7AL.15	Y22D7AL.15	coding	2.80136	5.24259e-05	0.00557181
176305_at	WBGene00021264	Y22D7AR.11	fbxa-13	coding	0.681701	0.00154685	0.0287397
176905_at	WBGene00021281	Y24D9A.1	ell-1	coding	-0.762032	0.00175266	0.0301323
176893_at	WBGene00021282	Y24D9A.2	set-21	coding	-0.565672	0.00419625	0.0471009
176074_s_at	WBGene00021309	Y32G9B.1	Y32G9B.1	coding	0.713307	0.000607037	0.0181614
175109_at	WBGene00021325	Y34B4A.9	Y34B4A.9	coding	0.750558	0.0020635	0.0327703
177236_s_at	WBGene00021361	Y37E11AL.5	Y37E11AL.5	coding	-0.65071	0.00309228	0.040375
177300_at	WBGene00021365	Y37E11AM.1	smgl-2	coding	-0.566009	0.00423723	0.0473039
177167_at	WBGene00021400	Y38C1AA.9	Y38C1AA.9	coding	1.91846	0.000228071	0.011254
173272_s_at	WBGene00021411	Y38C9A.1	Y38C9A.1	coding	-0.495035	0.00366509	0.043929
186042_at	WBGene00021411	Y38C9A.1	Y38C9A.1	coding	-0.7823	0.000738168	0.019821
186758_at	WBGene00021445	Y39A3CR.5	Y39A3CR.5	coding	0.576059	0.00409105	0.0463757
186966_at	WBGene00021446	Y39A3CR.6	hlh-33	coding	0.776315	0.00187145	0.0310166
186770_at	WBGene00021452	Y39F10A.1	Y39F10A.1	coding	0.448769	0.00422273	0.0472237
185877_s_at	WBGene00021497	Y40C5A.4	Y40C5A.4	coding	0.685296	0.000735909	0.019821
191017_at	WBGene00021503	Y40D12A.2	Y40D12A.2	coding	1.20451	0.00474509	0.0498038
176044_at	WBGene00021518	Y41D4B.16	Y41D4B.16	coding	2.214	4.12853e-05	0.00505845
186099_at	WBGene00021526	Y41G9A.2	Y41G9A.2	coding	0.527496	0.00263717	0.0371108
177053_at	WBGene00021537	Y42H9AR.2	Y42H9AR.2	coding	-0.563852	0.00282428	0.0387822
177152_at	WBGene00021556	Y45G5AM.3	Y45G5AM.3	coding	1.21681	0.000181267	0.0100295
186819_s_at	WBGene00021566	Y45G12C.3	Y45G12C.3	coding	1.21633	9.26559e-05	0.0070855
172184_x_at	WBGene00021580	Y46C8AL.2	clec-174	coding	2.94375	7.24683e-06	0.00305937
177059_at	WBGene00021583	Y46C8AL.5	clec-72	coding	0.940391	0.0025136	0.0360698
177060_s_at	WBGene00021583	Y46C8AL.5	clec-72	coding	0.978584	0.000716512	0.0195855
176525_s_at	WBGene00021595	Y46E12BL.2	Y46E12BL.2	coding	-0.500842	0.00388806	0.0453499
172531_x_at	WBGene00021605	Y46H3C.5	Y46H3C.5	coding	-1.51597	0.00189464	0.0312308
173774_s_at	WBGene00021645	Y47G6A.19	Y47G6A.19	coding	1.07593	0.000681741	0.0189417
173079_s_at	WBGene00021680	Y48G1C.7	Y48G1C.7	coding	-0.529045	0.00258091	0.0366244
176975_s_at	WBGene00021680	Y48G1C.7	Y48G1C.7	coding	-0.622057	0.00220888	0.0340625
176936_at	WBGene00021702	Y48G9A.9	Y48G9A.9	coding	0.846406	0.000793112	0.0204647
186862_at	WBGene00021775	Y51H7BR.3	Y51H7BR.3	coding	0.66281	0.00103567	0.0228264
176304_at	WBGene00021796	Y52E8A.3	Y52E8A.3	coding	0.778231	0.0019362	0.0316072
187229_s_at	WBGene00021832	Y54E10A.12	Y54E10A.12	coding	-0.791067	0.00338488	0.0423721
173229_s_at	WBGene00021843	Y54E10BR.4	Y54E10BR.4	coding	0.598372	0.00143377	0.0273672
177233_s_at	WBGene00021843	Y54E10BR.4	Y54E10BR.4	coding	0.645573	0.00103438	0.0228264
172971_s_at	WBGene00021876	Y54G2A.11	Y54G2A.11	coding	1.01762	0.000940712	0.0221299
175441_s_at	WBGene00021900	Y54H5A.2	Y54H5A.2	coding	0.779963	0.00291482	0.039245
186903_at	WBGene00021909	Y55B1BL.1	Y55B1BL.1	coding	0.96447	0.00119532	0.0249305
176532_at	WBGene00021913	Y55B1BR.3	Y55B1BR.3	coding	-0.508988	0.00370427	0.044156
187608_s_at	WBGene00021927	Y55F3AM.10	Y55F3AM.10	coding	0.470651	0.00380085	0.0448145
184451_at	WBGene00021965	Y57G7A.1	Y57G7A.1	coding	0.864149	0.000886044	0.021477
176260_at	WBGene00021975	Y58A7A.1	Y58A7A.1	coding	1.06875	0.00219591	0.0339209
176141_s_at	WBGene00021977	Y58A7A.3	Y58A7A.3	coding	3.44919	0.00283441	0.0387822
176209_at	WBGene00021979	Y58A7A.5	Y58A7A.5	coding	2.31033	5.6627e-05	0.00575625
176800_s_at	WBGene00021986	Y59C2A.3	Y59C2A.3	coding	-0.499461	0.00370558	0.044156
177312_at	WBGene00022012	Y59H11AR.4	Y59H11AR.4	coding	1.95227	0.000859948	0.0212858
186211_at	WBGene00022013	Y60C6A.1	Y60C6A.1	coding	2.59323	0.00101995	0.0227303
177172_at	WBGene00022019	Y61A9LA.8	sut-2	coding	-0.490859	0.00459488	0.0492655
177055_at	WBGene00022033	Y65B4BL.1	Y65B4BL.1	coding	-1.14788	0.000286283	0.012648
185114_at	WBGene00022045	Y66H1A.3	tag-313	coding	0.47664	0.00386909	0.0453023
176280_at	WBGene00022093	Y69A2AR.22	Y69A2AR.22	coding	0.500189	0.00400851	0.0459784
176776_at	WBGene00022103	Y71D11A.1	cdh-12	coding	-0.562544	0.0041306	0.0465704
176544_at	WBGene00022144	Y71G12B.4	pghm-1	coding	0.883756	0.00264576	0.0371973
176650_s_at	WBGene00022151	Y71G12B.11	Y71G12B.11	coding	-0.651344	0.00197532	0.0318693
176285_s_at	WBGene00022178	Y71H2AM.13	Y71H2AM.13	coding	0.606226	0.00191307	0.0314663
185811_at	WBGene00022194	Y71H2B.4	Y71H2B.4	coding	0.514043	0.00279968	0.0386112
185081_at	WBGene00022261	Y73C8C.2	clec-210	coding	0.871589	0.000497469	0.0165806
172604_x_at	WBGene00022262	Y73C8C.3	Y73C8C.3	coding	-0.678655	0.00405836	0.0463557
176888_at	WBGene00022271	Y73E7A.4	cpx-1	coding	0.596049	0.00238673	0.0350551
184985_s_at	WBGene00022276	Y74C9A.2	nlp-40	coding	1.35193	6.98753e-05	0.00615308
174607_at	WBGene00022284	Y75B7AL.1	glb-33	coding	0.65365	0.000982508	0.0223201
187013_at	WBGene00022307	Y77E11A.2	Y77E11A.2	coding	0.85132	0.00088087	0.0214543
174281_at	WBGene00022314	Y77E11A.14	Y77E11A.14	coding	0.575278	0.00154461	0.0287332
176222_at	WBGene00022326	Y82E9BL.10	fbxa-14	coding	0.913272	0.000494069	0.0165393
176203_at	WBGene00022329	Y82E9BL.13	fbxa-79	coding	1.35672	0.00189405	0.0312308
176189_at	WBGene00022361	Y92H12A.5	Y92H12A.5	coding	-0.719715	0.00215743	0.0335948
177038_at	WBGene00022382	Y94H6A.10	Y94H6A.10	coding	1.21328	0.000128801	0.00832989
185406_at	WBGene00022383	Y95B8A.2	Y95B8A.2	coding	2.14281	1.23942e-05	0.00380629
176539_at	WBGene00022417	Y102A11A.7	Y102A11A.7	coding	0.717828	0.00159831	0.0290052
176553_s_at	WBGene00022434	Y108G3AL.2	Y108G3AL.2	coding	-0.638928	0.00123076	0.0253896
175367_s_at	WBGene00022441	Y110A2AL.4	Y110A2AL.4	coding	0.588719	0.00233023	0.0347634
187531_at	WBGene00022441	Y110A2AL.4	Y110A2AL.4	coding	0.566119	0.00421121	0.0471643
176246_at	WBGene00022472	Y119C1B.6	Y119C1B.6	coding	1.11095	0.000379256	0.0147039
176250_s_at	WBGene00022473	Y119C1B.8	bet-1	coding	-0.504322	0.00283253	0.0387822
176165_at	WBGene00022484	Y119D3B.6	fbxa-77	coding	0.79313	0.000838238	0.021116
176166_s_at	WBGene00022484	Y119D3B.6	fbxa-77	coding	1.42792	7.22862e-05	0.00620681
176133_at	WBGene00022485	Y119D3B.7	fbxa-63	coding	0.67104	0.00332406	0.0418898
176135_s_at	WBGene00022494	Y119D3B.18	fbxa-91	coding	1.59798	0.00408264	0.0463757
189909_at	WBGene00022518	ZC123.3	ZC123.3	coding	-0.685279	0.00218377	0.0338318
181856_at	WBGene00022538	ZC190.4	ZC190.4	coding	-0.533547	0.00256668	0.0365247
184174_at	WBGene00022562	ZC204.12	ZC204.12	coding	1.25697	0.00443536	0.0484645
190806_s_at	WBGene00022582	ZC262.5	ZC262.5	coding	1.01002	0.000453021	0.0158934
181785_at	WBGene00022586	ZC308.4	ZC308.4	coding	-0.576312	0.00353091	0.0430891
180549_at	WBGene00022588	ZC317.2	ZC317.2	coding	0.801115	0.000390121	0.0147952
177276_at	WBGene00022643	ZK6.8	ZK6.8	coding	0.688495	0.00215574	0.0335948
175170_s_at	WBGene00022644	ZK6.10	dod-19	coding	2.93787	4.29359e-05	0.00505845
177463_at	WBGene00022644	ZK6.10	dod-19	coding	2.69569	8.61644e-05	0.00696557
177783_at	WBGene00022645	ZK6.11	ZK6.11	coding	1.72859	0.000391318	0.0147952
178652_at	WBGene00022649	ZK84.1	ZK84.1	coding	0.734157	0.00339471	0.0423721
175897_at	WBGene00022656	ZK105.5	ZK105.5	coding	2.28481	0.00212025	0.0333232
182929_s_at	WBGene00022668	ZK154.6	ZK154.6	coding	0.500808	0.0037483	0.0444705
172409_x_at	WBGene00022730	ZK402.3	ZK402.3	coding	0.594851	0.00131154	0.0260766
182403_at	WBGene00022736	ZK418.7	ZK418.7	coding	0.507965	0.00470516	0.0495729
179876_at	WBGene00022741	ZK430.5	ZK430.5	coding	-1.10803	0.000605719	0.0181614
174473_at	WBGene00022745	ZK470.2	ZK470.2	coding	0.734922	0.00462243	0.0493182
181305_s_at	WBGene00022781	ZK622.3	pmt-1	coding	0.539431	0.00231697	0.0347634
176093_at	WBGene00022786	ZK652.8	ZK652.8	coding	-1.90174	7.1311e-05	0.00617788
181399_at	WBGene00022789	ZK682.5	ZK682.5	coding	0.563881	0.00450569	0.0488079
173691_s_at	WBGene00022797	ZK688.2	ZK688.2	coding	1.92096	0.000165924	0.00940936
186444_s_at	WBGene00022848	ZK1055.7	ZK1055.7	coding	1.76254	0.000331114	0.0135198
190738_at	WBGene00022887	ZK1290.5	ZK1290.5	coding	1.04456	0.000651883	0.0187638
191194_at	WBGene00023408	T09A5.1	cex-2	coding	0.74599	0.00093749	0.0221299
187613_at	WBGene00043279	F22D6.8	F22D6.8	coding	1.44244	0.000775473	0.0202017
192815_s_at	WBGene00044019	C55A6.12	C55A6.12	coding	1.16809	0.00075189	0.0200164
178889_at	WBGene00044078	T04A8.4	tag-243	coding	0.611347	0.00228627	0.0346575
180450_at	WBGene00044696	F52E1.14	F52E1.14	coding	1.55141	0.000352511	0.0139517
177331_at	WBGene00044699	VC5.6	nhr-286	coding	0.780641	0.000670415	0.0188804
176652_s_at	WBGene00044734	Y19D10A.16	Y19D10A.16	coding	1.27783	0.00184086	0.0308921
189744_s_at	WBGene00044734	Y19D10A.16	Y19D10A.16	coding	1.02049	0.00169153	0.0297946
192120_s_at	WBGene00044789	T07A9.14	T07A9.14	coding	-0.531196	0.00368072	0.0439776
175885_at	WBGene00044811	F12E12.11	F12E12.11	coding	1.00483	0.000207964	0.010714
182339_at	WBGene00045387	K09H9.8	K09H9.8	coding	0.852732	0.00402844	0.0461722
183907_at	WBGene00050875	ZK1025.7	bah-1	coding	1.47986	0.00248585	0.0359467
181695_at	WBGene00077593	C49G7.12	C49G7.12	coding	2.4353	0.000741716	0.0198461
188635_at	WBGene00077697	F58E6.13	F58E6.13	coding	0.90574	0.00126705	0.0256755
178794_at	WBGene00077770	M04D5.3	M04D5.3	coding	2.12759	0.000382842	0.0147302
181898_at	WBGene00189954	F40G9.18	F40G9.18	coding	-0.591664	0.00463513	0.0493656
181800_at	WBGene00195085	C56E6.9	C56E6.9	coding	-0.759952	0.0032485	0.0414627
